# Supplementary material for: Voltage faults diagnosis for lithium-ion batteries in electric vehicles using optimized graphical neural network
Source: Sci Rep. 2025 Jul 27;15:27328. doi: 10.1038/s41598-025-13188-9 (PMC12301446; doi:10.1038/s41598-025-13188-9)
Supplement: Supplementary file 1 — Supplementary Material 1 [file 41598_2025_13188_MOESM1_ESM.xlsx]

## Sheet: Sheet1
2.02642	2.03939	2.1902	2.02206	2.03472	2.04663	2.02716	2.03984	2.05212	2.02085	2.03438	2.05181	2.01986	2.03356	2.04692	2.02303	2.0376	2.05209	2.02646	2.03893	2.05325	2.02279	2.03564	2.04604	2.02266	2.03311	2.04788	2.02785	2.03904	2.05403	2.02454	2.03959	2.05081	2.0224	2.0347	2.05068	2.02626	2.03689	2.05168	2.0231	2.03388	2.03388	2.02402	2.03445	2.03445	2.02895	2.04211	2.05381	2.02461	2.03543
2.03939	2.05166	1.82628	2.03472	2.04663	2.06183	2.03984	2.05212	2.06325	2.03438	2.05181	2.06498	2.03356	2.04692	2.05929	2.0376	2.05209	2.06573	2.03893	2.05325	2.06733	2.03564	2.04604	2.06425	2.03311	2.04788	2.06248	2.03904	2.05403	2.06855	2.03959	2.05081	2.07019	2.0347	2.05068	2.07125	2.03689	2.05168	2.06622	2.03388	2.03388	2.04452	2.03445	2.03445	2.0502	2.04211	2.05381	2.0736	2.03543	2.0464
2.05166	2.06307	2.24657	2.04663	2.06183	2.07998	2.05212	2.06325	2.08106	2.05181	2.06498	2.0802	2.04692	2.05929	2.07352	2.05209	2.06573	2.08129	2.05325	2.06733	2.07799	2.04604	2.06425	2.07513	2.04788	2.06248	2.07382	2.05403	2.06855	2.0797	2.05081	2.07019	2.08775	2.05068	2.07125	2.08345	2.05168	2.06622	2.07771	2.03388	2.04452	2.06854	2.03445	2.0502	2.06515	2.05381	2.0736	2.08532	2.0464	2.06029
2.06307	2.0762	2.09518	2.06183	2.07998	2.09018	2.06325	2.08106	2.10164	2.06498	2.0802	2.09129	2.05929	2.07352	2.08413	2.06573	2.08129	2.09894	2.06733	2.07799	2.08984	2.06425	2.07513	2.08661	2.06248	2.07382	2.07382	2.06855	2.0797	2.09174	2.07019	2.08775	2.10763	2.07125	2.08345	2.09674	2.06622	2.07771	2.09016	2.04452	2.06854	2.08024	2.0502	2.06515	2.07644	2.0736	2.08532	2.09787	2.06029	2.07092
2.0762	2.09518	2.10533	2.07998	2.09018	2.10118	2.08106	2.10164	2.11282	2.0802	2.09129	2.10313	2.07352	2.08413	2.09537	2.08129	2.09894	2.11825	2.07799	2.08984	2.10259	2.07513	2.08661	2.09918	2.07382	2.07382	2.0862	2.0797	2.09174	2.10502	2.08775	2.10763	2.12193	2.08345	2.09674	2.1107	2.07771	2.09016	2.10385	2.06854	2.08024	2.09975	2.06515	2.07644	2.08882	2.08532	2.09787	2.11181	2.07092	2.08302
2.09518	2.10533	2.11655	2.09018	2.10118	2.1184	2.10164	2.11282	2.12465	2.09129	2.10313	2.12224	2.08413	2.09537	2.10728	2.09894	2.11825	2.13921	2.08984	2.10259	2.11581	2.08661	2.09918	2.11968	2.07382	2.0862	2.09955	2.09174	2.10502	2.11922	2.10763	2.12193	2.13738	2.09674	2.1107	2.12565	2.09016	2.10385	2.11812	2.08024	2.09975	2.11393	2.07644	2.08882	2.10927	2.09787	2.11181	2.12625	2.08302	2.09616
2.10533	2.11655	2.13411	2.10118	2.1184	2.13699	2.11282	2.12465	2.14316	2.10313	2.12224	2.14286	2.09537	2.10728	2.11997	2.11825	2.13921	2.16143	2.10259	2.11581	2.13031	2.09918	2.11968	2.13429	2.0862	2.09955	2.11416	2.10502	2.11922	2.13413	2.12193	2.13738	2.15328	2.1107	2.12565	2.14154	2.10385	2.11812	2.13343	2.09975	2.11393	2.12902	2.08882	2.10927	2.12426	2.11181	2.12625	2.14184	2.09616	2.11047
2.11655	2.13411	2.14677	2.1184	2.13699	2.14983	2.12465	2.14316	2.16276	2.12224	2.14286	2.16428	2.10728	2.11997	2.13978	2.13921	2.16143	2.18464	2.11581	2.13031	2.14524	2.11968	2.13429	2.1496	2.09955	2.11416	2.12938	2.11922	2.13413	2.1499	2.13738	2.15328	2.1698	2.12565	2.14154	2.15804	2.11812	2.13343	2.14939	2.11393	2.12902	2.14495	2.10927	2.12426	2.13996	2.12625	2.14184	2.15814	2.11047	2.12529
2.13411	2.14677	2.15973	2.13699	2.14983	2.16306	2.14316	2.16276	2.17629	2.14286	2.16428	2.18692	2.11997	2.13978	2.16096	2.16143	2.18464	2.20894	2.13031	2.14524	2.16062	2.13429	2.1496	2.1654	2.11416	2.12938	2.14566	2.13413	2.1499	2.16648	2.15328	2.1698	2.18695	2.14154	2.15804	2.17518	2.13343	2.14939	2.1664	2.12902	2.14495	2.16166	2.12426	2.13996	2.15642	2.14184	2.15814	2.1751	2.12529	2.1413
2.14677	2.15973	2.17335	2.14983	2.16306	2.18396	2.16276	2.17629	2.19027	2.16428	2.18692	2.21017	2.13978	2.16096	2.18314	2.18464	2.20894	2.22555	2.14524	2.16062	2.18501	2.1496	2.1654	2.18188	2.12938	2.14566	2.16243	2.1499	2.16648	2.18363	2.1698	2.18695	2.20467	2.15804	2.17518	2.19287	2.14939	2.1664	2.18381	2.14495	2.16166	2.17907	2.13996	2.15642	2.17371	2.15814	2.1751	2.19252	2.1413	2.15788
2.15973	2.17335	2.18706	2.16306	2.18396	2.33772	2.17629	2.19027	2.21157	2.18692	2.21017	2.23415	2.16096	2.18314	2.20607	2.20894	2.22555	2.24238	2.16062	2.18501	2.20167	2.1654	2.18188	2.20723	2.14566	2.16243	2.18012	2.16648	2.18363	2.20122	2.18695	2.20467	2.22277	2.17518	2.19287	2.21091	2.1664	2.18381	2.20187	2.16166	2.17907	2.19665	2.15642	2.17371	2.19158	2.1751	2.19252	2.21065	2.15788	2.17512
2.17335	2.18706	2.20843	2.18396	2.19791	2.35764	2.19027	2.21157	2.23356	2.21017	2.23415	2.2586	2.18314	2.20607	2.22983	2.22555	2.24238	2.26825	2.18501	2.20167	2.21886	2.18188	2.20723	2.2245	2.16243	2.18012	2.19821	2.18363	2.20122	2.22817	2.20467	2.22277	2.2413	2.19287	2.21091	2.22945	2.18381	2.20187	2.22038	2.17907	2.19665	2.21497	2.17371	2.19158	2.21931	2.19252	2.21065	2.22908	2.17512	2.19303
2.18706	2.20843	2.22302	2.19791	2.21244	2.36985	2.21157	2.23356	2.24857	2.23415	2.2586	2.28373	2.20607	2.22983	2.25399	2.24238	2.26825	2.29428	2.20167	2.21886	2.23643	2.20723	2.2245	2.24228	2.18012	2.19821	2.21683	2.20122	2.22817	2.24657	2.22277	2.2413	2.26983	2.21091	2.22945	2.24849	2.20187	2.22038	2.23934	2.19665	2.21497	2.23363	2.19158	2.21931	2.23844	2.21065	2.22908	2.24807	2.19303	2.21151
2.20843	2.22302	2.23791	2.21244	2.23457	2.25713	2.23356	2.24857	2.26363	2.2586	2.28373	2.30878	2.22983	2.25399	2.27859	2.26825	2.29428	2.32083	2.21886	2.23643	2.25418	2.2245	2.24228	2.26923	2.19821	2.21683	2.236	2.22817	2.24657	2.26549	2.2413	2.26983	2.28911	2.22945	2.24849	2.2676	2.22038	2.23934	2.25865	2.21497	2.23363	2.25287	2.21931	2.23844	2.25783	2.22908	2.24807	2.2768	2.21151	2.23034
2.22302	2.23791	2.25282	2.23457	2.25713	2.27259	2.24857	2.26363	2.2866	2.28373	2.30878	2.33455	2.25399	2.27859	2.30355	2.29428	2.32083	2.34737	2.23643	2.25418	2.27233	2.24228	2.26923	2.28764	2.21683	2.236	2.26518	2.24657	2.26549	2.28439	2.26983	2.28911	2.30877	2.24849	2.2676	2.28714	2.23934	2.25865	2.27799	2.23363	2.25287	2.2818	2.23844	2.25783	2.27762	2.24807	2.2768	2.29628	2.23034	2.24949
2.23791	2.25282	2.26805	2.25713	2.27259	2.28799	2.26363	2.2866	2.3021	2.30878	2.33455	2.35996	2.27859	2.30355	2.32882	2.32083	2.34737	2.37406	2.25418	2.27233	2.29077	2.26923	2.28764	2.3061	2.236	2.26518	2.28476	2.26549	2.28439	2.30357	2.28911	2.30877	2.32836	2.2676	2.28714	2.30672	2.25865	2.27799	2.29791	2.25287	2.2818	2.30162	2.25783	2.27762	2.2975	2.2768	2.29628	2.31594	2.24949	2.26896
2.25282	2.26805	2.2834	2.27259	2.28799	2.31141	2.2866	2.3021	2.31761	2.33455	2.35996	2.38564	2.30355	2.32882	2.35424	2.34737	2.37406	2.3917	2.27233	2.29077	2.30885	2.28764	2.3061	2.32474	2.26518	2.28476	2.30496	2.28439	2.30357	2.32237	2.30877	2.32836	2.34804	2.28714	2.30672	2.32661	2.27799	2.29791	2.31776	2.2818	2.30162	2.32159	2.27762	2.2975	2.31749	2.29628	2.31594	2.34577	2.26896	2.28873
2.26805	2.2834	2.30684	2.28799	2.31141	2.32704	2.3021	2.31761	2.34098	2.35996	2.38564	2.40258	2.32882	2.35424	2.37947	2.37406	2.3917	2.41854	2.29077	2.30885	2.32719	2.3061	2.32474	2.3526	2.28476	2.30496	2.32511	2.30357	2.32237	2.34195	2.32836	2.34804	2.37785	2.30672	2.32661	2.34675	2.29791	2.31776	2.33777	2.30162	2.32159	2.34171	2.2975	2.31749	2.33753	2.31594	2.34577	2.36606	2.28873	2.30852
2.2834	2.30684	2.32234	2.31141	2.32704	2.34287	2.31761	2.34098	2.35651	2.38564	2.40258	2.42791	2.35424	2.37947	2.39625	2.3917	2.41854	2.44474	2.30885	2.32719	2.34569	2.32474	2.3526	2.37131	2.30496	2.32511	2.34525	2.32237	2.34195	2.3613	2.34804	2.37785	2.39741	2.32661	2.34675	2.37659	2.31776	2.33777	2.3579	2.32159	2.34171	2.3616	2.31749	2.33753	2.35794	2.34577	2.36606	2.38626	2.30852	2.31876
2.30684	2.32234	2.33798	2.32704	2.34287	2.36615	2.34098	2.35651	2.37217	2.40258	2.42791	2.44439	2.37947	2.39625	2.42139	2.41854	2.44474	2.47048	2.32719	2.34569	2.36454	2.3526	2.37131	2.38977	2.32511	2.34525	2.36562	2.34195	2.3613	2.38061	2.37785	2.39741	2.4169	2.34675	2.37659	2.40651	2.33777	2.3579	2.37807	2.34171	2.3616	2.38159	2.33753	2.35794	2.37819	2.36606	2.38626	2.40627	2.31876	2.32877
2.32234	2.33798	2.35343	2.34287	2.36615	2.38182	2.35651	2.37217	2.52692	2.42791	2.44439	2.46071	2.39625	2.42139	2.44588	2.44474	2.47048	2.49509	2.34569	2.36454	2.38312	2.37131	2.38977	2.41756	2.34525	2.36562	2.38603	2.3613	2.38061	2.39971	2.39741	2.4169	2.43624	2.37659	2.40651	2.42638	2.3579	2.37807	2.39807	2.3616	2.38159	2.40173	2.35794	2.37819	2.3983	2.38626	2.40627	2.42623	2.32877	2.33881
2.33798	2.35343	2.36938	2.36615	2.38182	2.39729	2.37217	2.39551	2.17589	2.44439	2.46071	2.47639	2.42139	2.44588	2.46989	2.47048	2.49509	2.51084	2.36454	2.38312	2.40178	2.38977	2.41756	2.43568	2.36562	2.38603	2.4063	2.38061	2.39971	2.42861	2.4169	2.43624	2.4556	2.40651	2.42638	2.44606	2.37807	2.39807	2.41829	2.38159	2.40173	2.42161	2.37819	2.3983	2.42865	2.40627	2.42623	2.44616	2.33881	2.34886
2.35343	2.36938	2.38488	2.38182	2.39729	2.42057	2.39551	2.41084	2.58568	2.46071	2.47639	2.49184	2.44588	2.46989	2.48538	2.49509	2.51084	2.52588	2.38312	2.40178	2.42017	2.41756	2.43568	2.45354	2.38603	2.4063	2.42665	2.39971	2.42861	2.44745	2.43624	2.4556	2.47423	2.42638	2.44606	2.46567	2.39807	2.41829	2.43814	2.40173	2.42161	2.44119	2.3983	2.42865	2.44847	2.42623	2.44616	2.46604	2.34886	2.35911
2.36938	2.38488	2.40061	2.39729	2.42057	2.4356	2.41084	2.42614	2.4485	2.47639	2.49184	2.5066	2.46989	2.48538	2.50048	2.51084	2.52588	2.5473	2.40178	2.42017	2.43873	2.43568	2.45354	2.47114	2.4063	2.42665	2.44675	2.42861	2.44745	2.46618	2.4556	2.47423	2.49259	2.44606	2.46567	2.48493	2.41829	2.43814	2.45779	2.42161	2.44119	2.46067	2.42865	2.44847	2.46816	2.44616	2.46604	2.48545	2.35911	2.37928
2.38488	2.40061	2.416	2.42057	2.4356	2.4356	2.42614	2.4485	2.46301	2.49184	2.5066	2.5207	2.48538	2.50048	2.51509	2.52588	2.5473	2.56691	2.42017	2.43873	2.45693	2.45354	2.47114	2.48799	2.42665	2.44675	2.46645	2.44745	2.46618	2.48422	2.47423	2.49259	2.51019	2.46567	2.48493	2.50376	2.43814	2.45779	2.47711	2.44119	2.46067	2.47972	2.44847	2.46816	2.48743	2.46604	2.48545	2.50425	2.37928	2.38936
2.40061	2.416	2.43141	2.4356	2.4356	2.45075	2.4485	2.46301	2.47728	2.5066	2.5207	2.5408	2.50048	2.51509	2.53566	2.5473	2.56691	2.58485	2.43873	2.45693	2.48398	2.47114	2.48799	2.51255	2.44675	2.46645	2.48551	2.46618	2.48422	2.50199	2.49259	2.51019	2.52708	2.48493	2.50376	2.52186	2.45779	2.47711	2.49586	2.46067	2.47972	2.49816	2.46816	2.48743	2.50607	2.48545	2.50425	2.5227	2.38936	2.39946
2.416	2.43141	2.44657	2.4356	2.45075	2.47263	2.46301	2.47728	2.49115	2.5207	2.5408	2.55919	2.51509	2.53566	2.55464	2.56691	2.58485	2.60115	2.45693	2.48398	2.50133	2.48799	2.51255	2.52793	2.46645	2.48551	2.50396	2.48422	2.50199	2.51915	2.51019	2.52708	2.54337	2.50376	2.52186	2.53955	2.47711	2.49586	2.51393	2.47972	2.49816	2.51624	2.48743	2.50607	2.52423	2.50425	2.5227	2.54036	2.39946	2.40949
2.43141	2.44657	2.46154	2.45075	2.47263	2.48667	2.47728	2.49115	2.5045	2.5408	2.55919	2.57587	2.53566	2.55464	2.57213	2.58485	2.60115	2.61596	2.48398	2.50133	2.51812	2.51255	2.52793	2.54257	2.48551	2.50396	2.52169	2.50199	2.51915	2.53554	2.52708	2.54337	2.5662	2.52186	2.53955	2.55642	2.49586	2.51393	2.53121	2.49816	2.51624	2.53311	2.50607	2.52423	2.54164	2.5227	2.54036	2.55729	2.40949	2.41954
2.44657	2.46154	2.476	2.47263	2.48667	2.50043	2.49115	2.5045	2.52345	2.55919	2.57587	2.59107	2.55464	2.57213	2.58805	2.60115	2.61596	2.62944	2.50133	2.51812	2.53448	2.52793	2.54257	2.55633	2.50396	2.52169	2.54668	2.51915	2.53554	2.55101	2.54337	2.5662	2.5802	2.53955	2.55642	2.57259	2.51393	2.53121	2.54774	2.51624	2.53311	2.55712	2.52423	2.54164	2.5579	2.54036	2.55729	2.57336	2.41954	2.42966
2.46154	2.476	2.49038	2.48667	2.50043	2.51357	2.5045	2.52345	2.54129	2.57587	2.59107	2.60481	2.57213	2.58805	2.60256	2.61596	2.62944	2.64174	2.51812	2.53448	2.55013	2.54257	2.55633	2.56921	2.52169	2.54668	2.56217	2.53554	2.55101	2.56574	2.5662	2.5802	2.59366	2.55642	2.57259	2.58762	2.53121	2.54774	2.56315	2.53311	2.55712	2.57188	2.54164	2.5579	2.57334	2.55729	2.57336	2.58848	2.42966	2.44947
2.476	2.49038	2.50416	2.50043	2.51357	2.52619	2.52345	2.54129	2.55223	2.59107	2.60481	2.41822	2.58805	2.60256	2.61578	2.62944	2.64174	2.6531	2.53448	2.55013	2.56494	2.55633	2.56921	2.58727	2.54668	2.56217	2.57678	2.55101	2.56574	2.57971	2.5802	2.59366	2.60601	2.57259	2.58762	2.60193	2.54774	2.56315	2.57784	2.55712	2.57188	2.58575	2.5579	2.57334	2.58801	2.57336	2.58848	2.60278	2.44947	2.46912
2.49038	2.50416	2.52378	2.51357	2.52619	2.54409	2.54129	2.55223	2.56273	2.60481	2.61744	2.44414	2.60256	2.61578	2.63178	2.64174	2.6531	2.66711	2.55013	2.56494	2.58589	2.56921	2.58727	2.59826	2.56217	2.57678	2.59026	2.56574	2.57971	2.59297	2.59366	2.60601	2.61741	2.58762	2.60193	2.61529	2.56315	2.57784	2.59142	2.57188	2.58575	2.59868	2.57334	2.58801	2.60795	2.58848	2.60278	2.62262	2.46912	2.48828
2.50416	2.52378	2.53624	2.52619	2.54409	2.5549	2.55223	2.56273	2.58186	2.61744	2.62899	2.45806	2.61578	2.63178	2.64254	2.6531	2.66711	2.67922	2.56494	2.58589	2.59862	2.58727	2.59826	2.60855	2.57678	2.59026	2.60276	2.57971	2.59297	2.60517	2.60601	2.61741	2.62809	2.60193	2.61529	2.62772	2.57784	2.59142	2.60404	2.58575	2.59868	2.61085	2.58801	2.60795	2.62035	2.60278	2.62262	2.63443	2.48828	2.50679
2.52378	2.53624	2.55366	2.54409	2.5549	2.56567	2.56273	2.58186	2.59481	2.62899	2.6396	2.65278	2.63178	2.64254	2.65316	2.66711	2.67922	2.68994	2.58589	2.59862	2.611	2.59826	2.60855	2.62722	2.59026	2.60276	2.61447	2.59297	2.60517	2.61653	2.61741	2.62809	2.63813	2.61529	2.62772	2.64495	2.59142	2.60404	2.61588	2.59868	2.61085	2.62215	2.60795	2.62035	2.63173	2.62262	2.63443	2.64565	2.50679	2.52478
2.53624	2.55366	2.56456	2.5549	2.56567	2.58481	2.58186	2.59481	2.59481	2.6396	2.65278	2.66313	2.64254	2.65316	2.66399	2.67922	2.68994	2.70038	2.59862	2.611	2.62217	2.60855	2.62722	2.63992	2.60276	2.61447	2.62534	2.60517	2.61653	2.6325	2.62809	2.63813	2.65656	2.62772	2.64495	2.6606	2.60404	2.61588	2.62684	2.61085	2.62215	2.63278	2.62035	2.63173	2.64243	2.63443	2.64565	2.65628	2.52478	2.54186
2.55366	2.56456	2.57979	2.56567	2.58481	2.59797	2.59481	2.59481	2.61051	2.65278	2.66313	2.67363	2.65316	2.66399	2.67452	2.68994	2.70038	2.71064	2.611	2.62217	2.6328	2.62722	2.63992	2.65036	2.61447	2.62534	2.63539	2.61653	2.6325	2.65129	2.63813	2.65656	2.66889	2.64495	2.6606	2.67911	2.61588	2.62684	2.64197	2.62215	2.63278	2.65201	2.63173	2.64243	2.65244	2.64565	2.65628	2.67088	2.54186	2.5583
2.56456	2.57979	2.59361	2.58481	2.59797	2.60996	2.59481	2.61051	2.62239	2.66313	2.67363	2.68396	2.66399	2.67452	2.68542	2.70038	2.71064	2.721	2.62217	2.6328	2.64294	2.63992	2.65036	2.67064	2.62534	2.63539	2.64931	2.6325	2.65129	2.66823	2.65656	2.66889	2.68414	2.6606	2.67911	2.69578	2.62684	2.64197	2.6558	2.63278	2.65201	2.66903	2.64243	2.65244	2.67076	2.65628	2.67088	2.68842	2.5583	2.57365
2.57979	2.59361	2.60637	2.59797	2.60996	2.62335	2.61051	2.62239	2.63506	2.67363	2.68396	2.69493	2.67452	2.68542	2.69582	2.71064	2.721	2.73177	2.6328	2.64294	2.66083	2.65036	2.67064	2.68198	2.63539	2.64931	2.66609	2.65129	2.66823	2.67989	2.66889	2.68414	2.69783	2.67911	2.69578	2.7073	2.64197	2.6558	2.6726	2.65201	2.66903	2.68075	2.65244	2.67076	2.68704	2.67088	2.68842	2.70438	2.57365	2.58823
2.59361	2.60637	2.62183	2.60996	2.62335	2.63416	2.62239	2.63506	2.64608	2.68396	2.69493	2.705	2.68542	2.69582	2.70586	2.721	2.73177	2.74203	2.64294	2.66083	2.67708	2.67064	2.68198	2.69264	2.64931	2.66609	2.6813	2.66823	2.67989	2.69435	2.68414	2.69783	2.70954	2.69578	2.7073	2.72143	2.6558	2.6726	2.68761	2.66903	2.68075	2.69528	2.67076	2.68704	2.702	2.68842	2.70438	2.7189	2.58823	2.60171
2.60637	2.62183	2.63525	2.62335	2.63416	2.64514	2.63506	2.64608	2.65664	2.69493	2.705	2.71592	2.69582	2.70586	2.71649	2.73177	2.74203	2.75218	2.66083	2.67708	2.69186	2.68198	2.69264	2.70273	2.66609	2.6813	2.69518	2.67989	2.69435	2.70447	2.69783	2.70954	2.71957	2.7073	2.72143	2.73464	2.6726	2.68761	2.7013	2.68075	2.69528	2.70855	2.68704	2.702	2.71554	2.70438	2.7189	2.73089	2.60171	2.61437
2.62183	2.63525	2.64586	2.63416	2.64514	2.65531	2.64608	2.65664	2.66748	2.705	2.71592	2.72648	2.70586	2.71649	2.87608	2.74203	2.75218	2.76258	2.67708	2.69186	2.70301	2.69264	2.70273	2.71288	2.6813	2.69518	2.71109	2.69435	2.70447	2.71559	2.70954	2.71957	2.73116	2.72143	2.73464	2.74785	2.68761	2.7013	2.71411	2.69528	2.70855	2.71955	2.702	2.71554	2.72566	2.7189	2.73089	2.74396	2.61437	2.62602
2.63525	2.64586	2.65612	2.64514	2.65531	2.6669	2.65664	2.66748	2.67815	2.71592	2.72648	2.73692	2.71649	2.72686	2.52303	2.75218	2.76258	2.7728	2.69186	2.70301	2.71411	2.70273	2.71288	2.72323	2.69518	2.71109	2.7227	2.70447	2.71559	2.72798	2.71957	2.73116	2.74119	2.73464	2.74785	2.75799	2.7013	2.71411	2.72573	2.70855	2.71955	2.73007	2.71554	2.72566	2.73823	2.73089	2.74396	2.75496	2.62602	2.63707
2.64586	2.65612	2.66652	2.65531	2.6669	2.67755	2.66748	2.67815	2.68839	2.72648	2.73692	2.74754	2.72686	2.73734	2.92656	2.76258	2.7728	2.7728	2.70301	2.71411	2.72443	2.71288	2.72323	2.73385	2.71109	2.7227	2.73377	2.71559	2.72798	2.73869	2.73116	2.74119	2.75119	2.74785	2.75799	2.76854	2.71411	2.72573	2.73683	2.71955	2.73007	2.74042	2.72566	2.73823	2.74854	2.74396	2.75496	2.76512	2.63707	2.64749
2.65612	2.66652	2.67652	2.6669	2.67755	2.68771	2.67815	2.68839	2.69859	2.73692	2.74754	2.75786	2.73734	2.74758	2.75791	2.7728	2.7728	2.78297	2.71411	2.72443	2.73486	2.72323	2.73385	2.74453	2.7227	2.73377	2.74384	2.72798	2.73869	2.74945	2.74119	2.75119	2.76262	2.75799	2.76854	2.77878	2.72573	2.73683	2.74782	2.73007	2.74042	2.75122	2.73823	2.74854	2.75872	2.75496	2.76512	2.77548	2.64749	2.66165
2.66652	2.67652	2.68672	2.67755	2.68771	2.69833	2.68839	2.69859	2.70899	2.74754	2.75786	2.76795	2.74758	2.75791	2.7685	2.7728	2.78297	2.79318	2.72443	2.73486	2.74585	2.73385	2.74453	2.7549	2.73377	2.74384	2.75392	2.73869	2.74945	2.75977	2.75119	2.76262	2.77306	2.76854	2.77878	2.78887	2.73683	2.74782	2.75874	2.74042	2.75122	2.76153	2.74854	2.75872	2.76895	2.76512	2.77548	2.7855	2.66165	2.67475
2.67652	2.68672	2.69725	2.68771	2.69833	2.70863	2.69859	2.70899	2.71956	2.75786	2.76795	2.77819	2.75791	2.7685	2.77864	2.78297	2.79318	2.8033	2.73486	2.74585	2.75587	2.74453	2.7549	2.76502	2.74384	2.75392	2.76493	2.74945	2.75977	2.77033	2.76262	2.77306	2.78411	2.77878	2.78887	2.79993	2.74782	2.75874	2.7693	2.75122	2.76153	2.77213	2.75872	2.76895	2.77919	2.77548	2.7855	2.79562	2.67475	2.6868
2.68672	2.69725	2.70761	2.69833	2.70863	2.71883	2.70899	2.71956	2.72969	2.76795	2.77819	2.78837	2.7685	2.77864	2.78909	2.79318	2.8033	2.81349	2.74585	2.75587	2.76621	2.7549	2.76502	2.77507	2.75392	2.76493	2.77514	2.75977	2.77033	2.78087	2.77306	2.78411	2.79431	2.78887	2.79993	2.81009	2.75874	2.7693	2.78013	2.76153	2.77213	2.78262	2.76895	2.77919	2.78982	2.7855	2.79562	2.80598	2.6868	2.6981
2.69725	2.70761	2.71781	2.70863	2.71883	2.72906	2.71956	2.72969	2.7398	2.77819	2.78837	2.79874	2.77864	2.78909	2.79938	2.8033	2.81349	2.82391	2.75587	2.76621	2.77664	2.76502	2.77507	2.78568	2.76493	2.77514	2.78544	2.77033	2.78087	2.7915	2.78411	2.79431	2.80498	2.79993	2.81009	2.82028	2.7693	2.78013	2.79059	2.77213	2.78262	2.79277	2.77919	2.78982	2.79982	2.79562	2.80598	2.81608	2.6981	2.70869
2.70761	2.71781	2.72793	2.71883	2.72906	2.73922	2.72969	2.7398	2.75017	2.78837	2.79874	2.80875	2.78909	2.79938	2.80946	2.81349	2.82391	2.83407	2.76621	2.77664	2.78699	2.77507	2.78568	2.79608	2.77514	2.78544	2.79573	2.78087	2.7915	2.80224	2.79431	2.80498	2.81552	2.81009	2.82028	2.83031	2.78013	2.79059	2.80091	2.78262	2.79277	2.80309	2.78982	2.79982	2.80998	2.80598	2.81608	2.82644	2.70869	2.7217
2.71781	2.72793	2.73803	2.72906	2.73922	2.74953	2.7398	2.75017	2.76029	2.79874	2.80875	2.81895	2.79938	2.80946	2.81946	2.82391	2.83407	2.84409	2.77664	2.78699	2.79735	2.78568	2.79608	2.80617	2.78544	2.79573	2.80649	2.7915	2.80224	2.81242	2.80498	2.81552	2.82596	2.82028	2.83031	2.84059	2.79059	2.80091	2.81121	2.79277	2.80309	2.81333	2.79982	2.80998	2.8204	2.81608	2.82644	2.83669	2.7217	2.73199
2.72793	2.73803	2.7483	2.73922	2.74953	2.75972	2.75017	2.76029	2.77069	2.80875	2.81895	2.829	2.80946	2.81946	2.82974	2.83407	2.84409	3.02723	2.78699	2.79735	2.80738	2.79608	2.80617	2.81641	2.79573	2.80649	2.81651	2.80224	2.81242	2.82272	2.81552	2.82596	2.83653	2.83031	2.84059	2.85071	2.80091	2.81121	2.82122	2.80309	2.81333	2.82334	2.80998	2.8204	2.8309	2.82644	2.83669	2.84734	2.73199	2.7423
2.73803	2.7483	2.75871	2.74953	2.75972	2.77016	2.76029	2.77069	2.78104	2.81895	2.829	2.8393	2.81946	2.82974	2.83993	2.84409	2.85411	3.01277	2.79735	2.80738	2.81761	2.80617	2.81641	2.82671	2.80649	2.81651	2.82663	2.81242	2.82272	2.83324	2.82596	2.83653	2.84684	2.84059	2.85071	2.86115	2.81121	2.82122	2.83172	2.81333	2.82334	2.83377	2.8204	2.8309	2.84114	2.83669	2.84734	2.8575	2.7423	2.75272
2.7483	2.75871	2.76879	2.75972	2.77016	2.78028	2.77069	2.78104	2.79116	2.829	2.8393	2.84946	2.82974	2.83993	2.85022	2.85411	2.86413	2.68751	2.80738	2.81761	2.82775	2.81641	2.82671	2.83675	2.81651	2.82663	2.83708	2.82272	2.83324	2.8438	2.83653	2.84684	2.85687	2.85071	2.86115	2.87132	2.82122	2.83172	2.8418	2.82334	2.83377	2.84393	2.8309	2.84114	2.84114	2.84734	2.8575	2.86792	2.75272	2.76302
2.75871	2.76879	2.77909	2.77016	2.78028	2.79053	2.78104	2.79116	2.79116	2.8393	2.84946	2.85965	2.83993	2.85022	2.86039	2.86413	2.87438	2.88453	2.81761	2.82775	2.83797	2.82671	2.83675	2.84714	2.82663	2.83708	2.84755	2.83324	2.8438	2.85414	2.84684	2.85687	2.86716	2.86115	2.87132	2.88139	2.83172	2.8418	2.85216	2.83377	2.84393	2.85454	2.84114	2.84114	2.85117	2.8575	2.86792	2.87794	2.76302	2.77309
2.76879	2.77909	2.78913	2.78028	2.79053	2.80081	2.79116	2.79116	2.80128	2.84946	2.85965	2.86973	2.85022	2.86039	2.87045	2.87438	2.88453	2.89457	2.82775	2.83797	2.848	2.83675	2.84714	2.8577	2.83708	2.84755	2.8576	2.8438	2.85414	2.86459	2.85687	2.86716	2.87781	2.87132	2.88139	2.8919	2.8418	2.85216	2.86252	2.84393	2.85454	2.86494	2.84114	2.85117	2.86147	2.86792	2.87794	2.88807	2.77309	2.78369
2.77909	2.78913	2.79928	2.79053	2.80081	2.8109	2.79116	2.80128	2.81151	2.85965	2.86973	2.87978	2.86039	2.87045	2.88077	2.88453	2.89457	2.90472	2.83797	2.848	2.85825	2.84714	2.8577	2.86844	2.84755	2.8576	2.8678	2.85414	2.86459	2.87503	2.86716	2.87781	2.88821	2.88139	2.8919	2.8919	2.85216	2.86252	2.87262	2.85454	2.86494	2.87547	2.85117	2.86147	2.87165	2.87794	2.88807	2.89812	2.78369	2.79389
2.78913	2.79928	2.80958	2.80081	2.8109	2.82112	2.80128	2.81151	2.82168	2.86973	2.87978	2.89008	2.87045	2.88077	2.89109	2.89457	2.90472	2.91478	2.848	2.85825	2.86839	2.8577	2.86844	2.87875	2.8576	2.8678	2.87835	2.86459	2.87503	2.88511	2.87781	2.88821	2.89851	2.8919	2.8919	2.90237	2.86252	2.87262	2.8829	2.86494	2.87547	2.88558	2.86147	2.87165	2.8823	2.88807	2.89812	2.90848	2.79389	2.80392
2.79928	2.80958	2.81963	2.8109	2.82112	2.83135	2.81151	2.82168	2.83177	2.87978	2.89008	2.90016	2.88077	2.89109	2.90133	2.90472	2.91478	2.92518	2.85825	2.86839	2.87844	2.86844	2.87875	2.88902	2.8678	2.87835	2.88836	2.87503	2.88511	2.89526	2.88821	2.89851	2.90883	2.8919	2.90237	2.91283	2.87262	2.8829	2.8934	2.87547	2.88558	2.8956	2.87165	2.8823	2.89283	2.89812	2.90848	2.9185	2.80392	2.81421
2.80958	2.81963	2.82972	2.82112	2.83135	2.84138	2.82168	2.83177	2.84194	2.89008	2.90016	2.91049	2.89109	2.90133	2.91146	2.91478	2.92518	2.93518	2.86839	2.87844	2.88845	2.87875	2.88902	2.89902	2.87835	2.88836	2.89839	2.88511	2.89526	2.90531	2.89851	2.90883	2.91951	2.90237	2.91283	2.92308	2.8829	2.8934	2.90347	2.88558	2.8956	2.90561	2.8823	2.89283	2.90296	2.90848	2.9185	2.92879	2.81421	2.82436
2.81963	2.82972	2.84004	2.83135	2.84138	2.8517	2.83177	2.84194	2.85216	2.90016	2.91049	2.92064	2.90133	2.91146	2.92149	2.92518	2.93518	2.94528	2.87844	2.88845	2.89846	2.88902	2.89902	2.9091	2.88836	2.89839	2.90878	2.89526	2.90531	2.91548	2.90883	2.91951	2.92984	2.91283	2.92308	2.93363	2.8934	2.90347	2.91384	2.8956	2.90561	2.916	2.89283	2.90296	2.913	2.9185	2.92879	2.93902	2.82436	2.83476
2.82972	2.84004	2.8501	2.84138	2.8517	2.86172	2.84194	2.85216	2.86225	2.91049	2.92064	2.93092	2.91146	2.92149	2.9316	2.93518	2.94528	2.95537	2.88845	2.89846	3.09174	2.89902	2.9091	2.91928	2.89839	2.90878	2.91956	2.90531	2.91548	2.92557	2.91951	2.92984	2.93997	2.92308	2.93363	2.94365	2.90347	2.91384	2.92389	2.90561	2.916	2.92646	2.90296	2.913	2.92308	2.92879	2.93902	2.94924	2.83476	2.84508
2.84004	2.8501	2.8602	2.8517	2.86172	2.87212	2.85216	2.86225	2.87242	2.92064	2.93092	2.94099	2.92149	2.9316	2.9417	2.94528	2.95537	2.96537	2.89846	2.90848	3.06672	2.9091	2.91928	2.92946	2.90878	2.91956	2.93005	2.91548	2.92557	2.93577	2.92984	2.93997	2.95029	2.93363	2.94365	2.95383	2.91384	2.92389	2.93421	2.916	2.92646	2.93665	2.913	2.92308	2.93345	2.93902	2.94924	2.95957	2.84508	2.85528
2.8501	2.8602	2.87037	2.86172	2.87212	2.88216	2.86225	2.87242	2.87242	2.93092	2.94099	2.95108	2.9316	2.9417	2.95192	2.95537	2.96537	2.97561	2.90848	2.919	2.74588	2.91928	2.92946	2.93949	2.91956	2.93005	2.94017	2.92557	2.93577	2.94609	2.93997	2.95029	2.96043	2.94365	2.95383	2.96399	2.92389	2.93421	2.94447	2.92646	2.93665	2.94671	2.92308	2.93345	2.94356	2.94924	2.95957	2.9696	2.85528	2.8653
2.8602	2.87037	2.88039	2.87212	2.88216	2.89217	2.87242	2.87242	2.88257	2.94099	2.95108	2.96119	2.9417	2.95192	2.95192	2.96537	2.97561	2.98586	2.919	2.92958	2.93971	2.92946	2.93949	2.94959	2.93005	2.94017	2.95024	2.93577	2.94609	2.95623	2.95029	2.96043	2.97061	2.95383	2.96399	2.97456	2.93421	2.94447	2.94447	2.93665	2.94671	2.95709	2.93345	2.94356	2.95384	2.95957	2.9696	2.9797	2.8653	2.87534
2.87037	2.88039	2.89071	2.88216	2.89217	2.9023	2.87242	2.88257	2.89278	2.95108	2.96119	2.97133	2.95192	2.95192	2.96203	2.97561	2.98586	2.99589	2.92958	2.93971	2.95015	2.93949	2.94959	2.95971	2.94017	2.95024	2.96065	2.94609	2.95623	2.96629	2.96043	2.97061	2.98061	2.96399	2.97456	2.98475	2.94447	2.94447	2.95449	2.94671	2.95709	2.96729	2.94356	2.95384	2.96392	2.9696	2.9797	2.98985	2.87534	2.88557
2.88039	2.89071	2.90084	2.89217	2.9023	2.91247	2.88257	2.89278	2.90287	2.96119	2.97133	2.98134	2.95192	2.96203	2.97206	2.98586	2.99589	3.00602	2.93971	2.95015	2.96045	2.94959	2.95971	2.95971	2.95024	2.96065	2.97088	2.95623	2.96629	2.96629	2.97061	2.98061	2.99079	2.97456	2.98475	2.99492	2.94447	2.95449	2.96449	2.95709	2.96729	2.97748	2.95384	2.96392	2.97417	2.9797	2.98985	3.00024	2.88557	2.89594
2.89071	2.90084	2.91086	2.9023	2.91247	2.92268	2.89278	2.90287	2.91327	2.97133	2.98134	2.99167	2.96203	2.97206	2.98208	2.99589	3.00602	3.0163	2.95015	2.96045	2.96045	2.95971	2.95971	2.96977	2.96065	2.97088	2.98108	2.96629	2.96629	2.97672	2.98061	2.99079	3.00112	2.98475	2.99492	3.00517	2.95449	2.96449	2.97493	2.96729	2.97748	2.98757	2.96392	2.97417	2.98437	2.98985	3.00024	3.01064	2.89594	2.90612
2.90084	2.91086	2.92098	2.91247	2.92268	2.92268	2.90287	2.91327	2.9234	2.98134	2.99167	2.99167	2.97206	2.98208	2.99225	3.00602	3.0163	3.02638	2.96045	2.96045	2.97049	2.95971	2.96977	2.97998	2.97088	2.98108	2.99108	2.96629	2.97672	2.98722	2.99079	3.00112	3.01137	2.99492	3.00517	3.01519	2.96449	2.97493	2.98531	2.97748	2.98757	2.99769	2.97417	2.98437	2.99445	3.00024	3.01064	3.02071	2.90612	2.91643
2.91086	2.92098	2.93109	2.92268	2.92268	2.93296	2.91327	2.9234	2.93346	2.99167	2.99167	3.00196	2.98208	2.99225	3.00251	3.0163	3.02638	3.03645	2.96045	2.97049	2.98076	2.96977	2.97998	2.99043	2.98108	2.99108	3.00123	2.97672	2.98722	2.99751	3.00112	3.01137	3.02142	3.00517	3.01519	3.02537	2.97493	2.98531	2.99546	2.98757	2.99769	3.00777	2.98437	2.99445	3.00461	3.01064	3.02071	3.03091	2.91643	2.92661
2.92098	2.93109	2.94112	2.92268	2.93296	2.9432	2.9234	2.93346	2.94372	2.99167	3.00196	3.01205	2.99225	3.00251	3.01252	3.02638	3.03645	3.04655	2.97049	2.98076	2.99084	2.97998	2.99043	3.00074	2.99108	3.00123	3.01149	2.98722	2.99751	3.00756	3.01137	3.02142	3.03147	3.01519	3.02537	3.03551	2.98531	2.99546	3.00549	2.99769	3.00777	3.01814	2.99445	3.00461	3.01486	3.02071	3.03091	3.041	2.92661	2.93675
2.93109	2.94112	2.95114	2.93296	2.9432	2.95324	2.93346	2.94372	2.95396	3.00196	3.01205	3.02215	3.00251	3.01252	3.02265	3.03645	3.04655	3.05668	2.98076	2.99084	3.00094	2.99043	3.00074	2.82091	3.00123	3.01149	3.0216	2.99751	3.00756	3.01758	3.02142	3.03147	3.04173	3.02537	3.03551	3.04568	2.99546	3.00549	3.01574	3.00777	3.01814	3.02858	3.00461	3.01486	3.02496	3.03091	3.041	3.05109	2.93675	2.94685
2.94112	2.95114	2.96123	2.9432	2.95324	2.96342	2.94372	2.95396	2.96397	3.01205	3.02215	3.03233	3.01252	3.02265	3.03281	3.04655	3.05668	3.0669	2.99084	3.00094	3.01125	3.00074	3.01076	3.23142	3.01149	3.0216	3.0319	3.00756	3.01758	3.02772	3.03147	3.04173	3.04173	3.03551	3.04568	3.05576	3.00549	3.01574	3.0258	3.01814	3.02858	3.03883	3.01486	3.02496	3.02496	3.041	3.05109	3.06117	2.94685	2.9569
2.95114	2.96123	2.97132	2.95324	2.96342	2.97355	2.95396	2.96397	2.97409	3.02215	3.03233	3.04236	3.02265	3.03281	3.04294	3.05668	3.0669	3.07693	3.00094	3.01125	3.02126	3.01076	3.02109	3.21534	3.0216	3.0319	3.04199	3.01758	3.02772	3.03781	3.04173	3.04173	3.05206	3.04568	3.05576	3.05576	3.01574	3.0258	3.03595	3.02858	3.03883	3.04885	3.02496	3.02496	3.03514	3.05109	3.06117	3.07149	2.9569	2.96702
2.96123	2.97132	2.98141	2.96342	2.97355	2.98366	2.96397	2.97409	2.98421	3.03233	3.04236	3.05239	3.03281	3.04294	3.0531	3.0669	3.07693	3.08699	3.01125	3.02126	3.03146	3.02109	3.02109	3.03155	3.0319	3.04199	3.05218	3.02772	3.03781	3.04784	3.04173	3.05206	3.06223	3.05576	3.05576	3.06582	3.0258	3.03595	3.04603	3.03883	3.04885	3.05895	3.02496	3.03514	3.04524	3.06117	3.07149	3.0815	2.96702	2.97707
2.97132	2.98141	2.99143	2.97355	2.98366	2.99377	2.97409	2.98421	2.99424	3.04236	3.05239	3.06255	3.04294	3.0531	3.06315	3.07693	3.08699	3.09725	3.02126	3.03146	3.04146	3.02109	3.03155	3.04168	3.04199	3.05218	3.06239	3.03781	3.04784	3.05824	3.05206	3.06223	3.07244	3.05576	3.06582	3.07605	3.03595	3.04603	3.05608	3.04885	3.05895	3.06908	3.03514	3.04524	3.05552	3.07149	3.0815	3.09163	2.97707	2.9871
2.98141	2.99143	3.00161	2.98366	2.99377	3.00399	2.98421	2.99424	3.00435	3.05239	3.06255	3.07257	3.0531	3.06315	3.07332	3.08699	3.09725	3.10731	3.03146	3.04146	3.05158	3.03155	3.04168	3.05169	3.05218	3.06239	3.07239	3.04784	3.05824	3.06838	3.06223	3.07244	3.08246	3.06582	3.07605	3.08617	3.04603	3.05608	3.06626	3.05895	3.06908	3.07928	3.04524	3.05552	3.06561	3.0815	3.09163	3.10166	2.9871	2.9871
2.99143	3.00161	3.01175	2.99377	3.00399	3.0141	2.99424	3.00435	3.01446	3.06255	3.07257	3.07257	3.06315	3.07332	3.08346	3.09725	3.10731	3.11739	3.04146	3.05158	3.06175	3.04168	3.05169	3.06169	3.06239	3.07239	3.08241	3.05824	3.06838	3.07854	3.07244	3.08246	3.09255	3.07605	3.08617	3.09618	3.05608	3.06626	3.07627	3.06908	3.07928	3.08932	3.05552	3.06561	3.07563	3.09163	3.10166	3.11183	2.9871	2.9972
3.00161	3.01175	3.02185	3.00399	3.0141	3.0141	3.00435	3.01446	3.02462	3.07257	3.07257	3.08267	3.07332	3.08346	3.08346	3.10731	3.11739	3.1276	3.05158	3.06175	3.07179	3.05169	3.06169	3.07183	3.07239	3.08241	3.09264	3.06838	3.07854	3.08857	3.08246	3.09255	3.09255	3.08617	3.09618	3.10634	3.06626	3.07627	3.08647	3.07928	3.08932	3.09936	3.06561	3.07563	3.08577	3.10166	3.11183	3.12189	2.9972	3.00728
3.01175	3.02185	3.032	3.0141	3.0141	3.02421	3.01446	3.02462	3.03484	3.07257	3.08267	3.09289	3.08346	3.08346	3.09368	3.11739	3.1276	3.13767	3.06175	3.07179	3.08194	3.06169	3.07183	3.08205	3.08241	3.09264	3.103	3.07854	3.08857	3.0987	3.09255	3.09255	3.10261	3.09618	3.10634	3.11659	3.07627	3.08647	3.09652	3.08932	3.09936	3.10946	3.07563	3.08577	3.0959	3.11183	3.12189	3.13202	3.00728	3.0173
3.02185	3.032	3.04218	3.0141	3.02421	3.03434	3.02462	3.03484	3.0449	3.08267	3.09289	3.10318	3.08346	3.09368	3.10369	3.1276	3.13767	3.14778	3.07179	3.08194	3.09217	3.07183	3.08205	3.09209	3.09264	3.103	3.11324	3.08857	3.0987	3.0987	3.09255	3.10261	3.11309	3.10634	3.11659	3.12675	3.08647	3.09652	3.1066	3.09936	3.10946	3.11951	3.08577	3.0959	3.10626	3.12189	3.13202	3.14205	3.0173	3.02738
3.032	3.04218	3.05227	3.02421	3.03434	3.04436	3.03484	3.0449	3.05495	3.09289	3.10318	3.10318	3.09368	3.10369	3.11387	3.13767	3.14778	3.15801	3.08194	3.09217	3.10235	3.08205	3.09209	3.10217	3.103	3.11324	2.93282	3.0987	3.0987	3.10872	3.10261	3.11309	3.12336	3.11659	3.12675	3.13681	3.09652	3.1066	3.11667	3.10946	3.11951	3.12968	3.0959	3.10626	3.11634	3.13202	3.14205	3.15218	3.02738	3.03741
3.04218	3.05227	3.06231	3.03434	3.04436	3.05464	3.0449	3.05495	3.05495	3.10318	3.10318	3.11321	3.10369	3.11387	3.11387	3.14778	3.15801	3.16804	3.09217	3.10235	3.11244	3.09209	3.10217	3.11229	3.11324	3.12333	2.93589	3.0987	3.10872	3.11882	3.11309	3.12336	3.13341	3.12675	3.13681	3.14697	3.1066	3.11667	3.12682	3.11951	3.12968	3.12968	3.10626	3.11634	3.12635	3.14205	3.15218	3.16243	3.03741	3.04748
3.05227	3.06231	3.06231	3.04436	3.05464	3.06469	3.05495	3.05495	3.06496	3.10318	3.11321	3.12325	3.11387	3.11387	3.12406	3.15801	3.16804	3.17816	3.10235	3.11244	3.12246	3.10217	3.11229	3.1225	3.12333	3.13343	3.30573	3.10872	3.11882	3.12895	3.12336	3.13341	3.14345	3.13681	3.14697	3.15701	3.11667	3.12682	3.12682	3.12968	3.12968	3.13975	3.11634	3.12635	3.13641	3.15218	3.16243	3.17255	3.04748	3.05759
3.06231	3.06231	3.07241	3.05464	3.06469	3.07486	3.05495	3.06496	3.07506	3.11321	3.12325	3.13344	3.11387	3.12406	3.13418	3.16804	3.17816	3.18825	3.11244	3.12246	3.1326	3.11229	3.1225	3.13266	3.13343	3.14376	3.14376	3.11882	3.12895	3.13899	3.13341	3.14345	3.14345	3.14697	3.15701	3.16702	3.12682	3.12682	3.13692	3.12968	3.13975	3.14989	3.12635	3.13641	3.13641	3.16243	3.17255	3.18271	3.05759	3.06769
3.06231	3.07241	3.08243	3.06469	3.07486	3.08496	3.06496	3.07506	3.08522	3.12325	3.13344	3.13344	3.12406	3.13418	3.14422	3.17816	3.18825	3.18825	3.12246	3.1326	3.14268	3.1225	3.13266	3.14275	3.14376	3.14376	3.15387	3.12895	3.13899	3.14905	3.14345	3.14345	3.15364	3.15701	3.16702	3.17707	3.12682	3.13692	3.14703	3.13975	3.14989	3.1599	3.13641	3.13641	3.14646	3.17255	3.18271	3.19271	3.06769	3.07777
3.07241	3.08243	3.09265	3.07486	3.08496	3.09512	3.07506	3.08522	3.09536	3.13344	3.13344	3.14349	3.13418	3.14422	3.15424	3.18825	3.18825	3.1984	3.1326	3.14268	3.15286	3.13266	3.14275	3.15289	3.14376	3.15387	3.16407	3.13899	3.14905	3.15906	3.14345	3.15364	3.16368	3.16702	3.17707	3.18723	3.13692	3.14703	3.15705	3.14989	3.1599	3.17008	3.13641	3.14646	3.15651	3.18271	3.19271	3.20275	3.07777	3.08778
3.08243	3.09265	3.10281	3.08496	3.09512	3.10512	3.08522	3.09536	3.10546	3.13344	3.14349	3.1535	3.14422	3.15424	3.16425	3.18825	3.1984	3.20849	3.14268	3.15286	3.16296	3.14275	3.15289	3.16293	3.15387	3.16407	3.17409	3.14905	3.15906	3.16922	3.15364	3.16368	3.1737	3.17707	3.18723	3.19753	3.14703	3.15705	3.16726	3.1599	3.17008	3.17008	3.14646	3.15651	3.16659	3.19271	3.20275	3.21304	3.08778	3.09782
3.09265	3.10281	3.11281	3.09512	3.10512	3.11514	3.09536	3.10546	3.11555	3.14349	3.1535	3.1637	3.15424	3.16425	3.16425	3.1984	3.20849	3.21849	3.15286	3.16296	3.17313	3.15289	3.16293	3.17298	3.16407	3.17409	3.18425	3.15906	3.16922	3.17944	3.16368	3.1737	3.18378	3.18723	3.19753	3.20756	3.15705	3.16726	3.17731	3.17008	3.17008	3.18012	3.15651	3.16659	3.17676	3.20275	3.21304	3.21304	3.09782	3.10794
3.10281	3.11281	3.12284	3.10512	3.11514	3.12516	3.10546	3.11555	3.12559	3.1535	3.1637	3.17379	3.16425	3.16425	3.1744	3.20849	3.21849	3.22851	3.16296	3.17313	3.18315	3.16293	3.17298	3.183	3.17409	3.18425	3.19444	3.16922	3.17944	3.18945	3.1737	3.18378	3.19379	3.19753	3.20756	3.21758	3.16726	3.17731	3.18755	3.17008	3.18012	3.19018	3.16659	3.17676	3.17676	3.21304	3.21304	3.22309	3.10794	3.11798
3.11281	3.12284	3.13285	3.11514	3.12516	3.13525	3.11555	3.12559	3.13569	3.1637	3.17379	3.18381	3.16425	3.1744	3.1844	3.21849	3.22851	3.23872	3.17313	3.18315	3.19325	3.17298	3.183	3.183	3.18425	3.19444	3.20447	3.17944	3.18945	3.19956	3.18378	3.19379	3.20406	3.20756	3.21758	3.21758	3.17731	3.18755	3.19762	3.18012	3.19018	3.20019	3.17676	3.17676	3.1869	3.21304	3.22309	3.23323	3.11798	3.12804
3.12284	3.13285	3.14296	3.12516	3.13525	3.14534	3.12559	3.13569	3.14572	3.17379	3.18381	3.18381	3.1744	3.1844	3.19443	3.22851	3.23872	3.24877	3.18315	3.19325	3.20347	3.183	3.183	3.1931	3.19444	3.20447	3.21453	3.18945	3.19956	3.35751	3.19379	3.20406	3.2141	3.21758	3.21758	3.22758	3.18755	3.19762	3.2077	3.19018	3.20019	3.21034	3.17676	3.1869	3.19699	3.22309	3.23323	3.24325	3.12804	3.13808
3.13285	3.14296	3.15302	3.13525	3.14534	3.15541	3.13569	3.14572	3.1558	3.18381	3.18381	3.19384	3.1844	3.19443	3.20451	3.23872	3.24877	3.25893	3.19325	3.20347	3.21349	3.183	3.1931	3.20311	3.20447	3.21453	3.21453	3.19956	3.20966	2.99671	3.20406	3.2141	3.22418	3.21758	3.22758	3.23759	3.19762	3.2077	3.21771	3.20019	3.21034	3.22035	3.1869	3.19699	3.20719	3.23323	3.24325	3.25341	3.13808	3.14812
3.14296	3.15302	3.16311	3.14534	3.15541	3.16542	3.14572	3.1558	3.16583	3.18381	3.19384	3.20403	3.19443	3.20451	3.21454	3.24877	3.25893	3.26906	3.20347	3.21349	3.21349	3.1931	3.20311	3.21336	3.21453	3.21453	3.22477	3.20966	3.20966	3.43092	3.2141	3.22418	3.23421	3.22758	3.23759	3.2476	3.2077	3.21771	3.2278	3.21034	3.22035	3.23045	3.19699	3.20719	3.21727	3.24325	3.25341	3.26346	3.14812	3.15816
3.15302	3.16311	3.17319	3.15541	3.16542	3.17549	3.1558	3.16583	3.17593	3.19384	3.20403	3.21409	3.20451	3.21454	3.22458	3.25893	3.26906	3.27918	3.21349	3.21349	3.22359	3.20311	3.21336	3.22344	3.21453	3.22477	3.23503	3.20966	3.21983	3.22986	3.22418	3.23421	3.24429	3.23759	3.2476	3.25762	3.21771	3.2278	3.238	3.22035	3.23045	3.2406	3.20719	3.21727	3.2273	3.25341	3.26346	3.27349	3.15816	3.15816
3.16311	3.17319	3.18319	3.16542	3.17549	3.18555	3.16583	3.17593	3.18598	3.20403	3.21409	3.22426	3.21454	3.22458	3.2346	3.26906	3.27918	3.28922	3.21349	3.22359	3.23366	3.21336	3.22344	3.23351	3.22477	3.23503	3.24507	3.21983	3.22986	3.23998	3.23421	3.24429	3.24429	3.2476	3.25762	3.26769	3.2278	3.238	3.238	3.23045	3.2406	3.2406	3.21727	3.2273	3.23737	3.26346	3.27349	3.28366	3.15816	3.16819
3.17319	3.18319	3.19331	3.17549	3.18555	3.19557	3.17593	3.18598	3.19604	3.21409	3.22426	3.22426	3.22458	3.2346	3.2447	3.27918	3.28922	3.28922	3.22359	3.23366	3.24367	3.22344	3.23351	3.24352	3.23503	3.24507	3.25519	3.22986	3.23998	3.23998	3.24429	3.24429	3.2543	3.25762	3.26769	3.27791	3.238	3.238	3.24809	3.2406	3.2406	3.25061	3.2273	3.23737	3.24749	3.27349	3.28366	3.29374	3.16819	3.17837
3.18319	3.19331	3.19331	3.18555	3.19557	3.20565	3.18598	3.19604	3.2061	3.22426	3.22426	3.2344	3.2346	3.2447	3.2549	3.28922	3.28922	3.29929	3.23366	3.24367	3.25388	3.23351	3.24352	3.25362	3.24507	3.25519	3.26526	3.23998	3.23998	3.25013	3.24429	3.2543	3.26463	3.26769	3.27791	3.28802	3.238	3.24809	3.25816	3.2406	3.25061	3.26077	3.23737	3.24749	3.25769	3.28366	3.29374	3.30388	3.17837	3.18846
3.19331	3.19331	3.20335	3.19557	3.20565	3.21565	3.19604	3.2061	3.21615	3.22426	3.2344	3.24446	3.2447	3.2549	3.2549	3.28922	3.29929	3.30939	3.24367	3.25388	3.26399	3.24352	3.25362	3.25362	3.25519	3.26526	3.27529	3.23998	3.25013	3.26018	3.2543	3.26463	3.26463	3.27791	3.28802	3.29803	3.24809	3.25816	3.25816	3.25061	3.26077	3.2708	3.24749	3.25769	3.26774	3.29374	3.30388	3.31389	3.18846	3.19846
3.19331	3.20335	3.21335	3.20565	3.21565	3.22571	3.2061	3.21615	3.22619	3.2344	3.24446	3.25455	3.2549	3.2549	3.26491	3.29929	3.30939	3.3194	3.25388	3.26399	3.26399	3.25362	3.25362	3.26367	3.26526	3.27529	3.28535	3.25013	3.26018	3.27029	3.26463	3.26463	3.27465	3.28802	3.29803	3.29803	3.25816	3.25816	3.26823	3.26077	3.2708	3.28083	3.25769	3.26774	3.27776	3.30388	3.31389	3.31389	3.19846	3.20856
3.20335	3.21335	3.22344	3.21565	3.22571	3.23588	3.21615	3.22619	3.23628	3.24446	3.25455	3.26469	3.2549	3.26491	3.27491	3.30939	3.3194	3.32949	3.26399	3.26399	3.27407	3.25362	3.26367	3.27378	3.27529	3.28535	3.28535	3.26018	3.27029	3.27029	3.26463	3.27465	3.28468	3.29803	3.29803	3.30816	3.25816	3.26823	3.27832	3.2708	3.28083	3.29097	3.26774	3.27776	3.28778	3.31389	3.31389	3.32394	3.20856	3.21861
3.21335	3.22344	3.23349	3.22571	3.23588	3.2459	3.22619	3.23628	3.24629	3.25455	3.26469	3.27473	3.26491	3.27491	3.28504	3.3194	3.32949	3.32949	3.26399	3.27407	3.28409	3.26367	3.27378	3.28382	3.28535	3.28535	3.29549	3.27029	3.27029	3.28043	3.27465	3.28468	3.48503	3.29803	3.30816	3.31829	3.26823	3.27832	3.27832	3.28083	3.29097	3.29097	3.27776	3.28778	3.28778	3.31389	3.32394	3.33398	3.21861	3.22869
3.22344	3.23349	3.24356	3.23588	3.2459	3.25599	3.23628	3.24629	3.25629	3.26469	3.27473	3.28474	3.27491	3.28504	3.29511	3.32949	3.32949	3.33954	3.27407	3.28409	3.29436	3.27378	3.28382	3.29382	3.28535	3.29549	3.30562	3.27029	3.28043	3.29044	3.28468	3.29476	3.45234	3.30816	3.31829	3.32834	3.27832	3.27832	3.28842	3.29097	3.29097	3.30102	3.28778	3.28778	3.29779	3.32394	3.33398	3.34401	3.22869	3.2387
3.23349	3.24356	3.25356	3.2459	3.25599	3.26602	3.24629	3.25629	3.26634	3.27473	3.28474	3.29482	3.28504	3.29511	3.29511	3.32949	3.33954	3.34954	3.28409	3.29436	3.30444	3.28382	3.29382	3.30384	3.29549	3.30562	3.31573	3.28043	3.29044	3.3006	3.29476	3.30478	3.14108	3.31829	3.32834	3.33836	3.27832	3.28842	3.29845	3.29097	3.30102	3.31106	3.28778	3.29779	3.30784	3.33398	3.34401	3.35425	3.2387	3.24873
3.24356	3.25356	3.26362	3.25599	3.26602	3.27604	3.25629	3.26634	3.27637	3.28474	3.29482	3.29482	3.29511	3.29511	3.30515	3.33954	3.34954	3.34954	3.29436	3.30444	3.30444	3.29382	3.30384	3.31388	3.30562	3.31573	3.31573	3.29044	3.3006	3.31065	3.30478	3.31497	3.31497	3.32834	3.33836	3.34839	3.28842	3.29845	3.30867	3.30102	3.31106	3.31106	3.29779	3.30784	3.31792	3.34401	3.35425	3.36428	3.24873	3.25876
3.25356	3.26362	3.27362	3.26602	3.27604	3.28605	3.26634	3.27637	3.27637	3.29482	3.29482	3.30483	3.29511	3.30515	3.30515	3.34954	3.34954	3.35967	3.30444	3.30444	3.31456	3.30384	3.31388	3.32394	3.31573	3.31573	3.32586	3.3006	3.31065	3.32069	3.31497	3.31497	3.325	3.33836	3.34839	3.35855	3.29845	3.30867	3.31883	3.31106	3.31106	3.32119	3.30784	3.31792	3.32797	3.35425	3.36428	3.36428	3.25876	3.26878
3.26362	3.27362	3.2837	3.27604	3.28605	3.28605	3.27637	3.27637	3.28639	3.29482	3.30483	3.31488	3.30515	3.30515	3.31525	3.34954	3.35967	3.36892	3.30444	3.31456	3.31456	3.31388	3.32394	3.33396	3.31573	3.32586	3.33588	3.31065	3.32069	3.33078	3.31497	3.325	3.33508	3.34839	3.35855	3.36863	3.30867	3.31883	3.32894	3.31106	3.32119	3.33122	3.31792	3.32797	3.33802	3.36428	3.36428	3.3743	3.26878	3.27897
3.27362	3.2837	3.29372	3.28605	3.28605	3.29607	3.27637	3.28639	3.29642	3.30483	3.31488	3.32489	3.30515	3.31525	3.32525	3.35967	3.36892	3.36892	3.31456	3.31456	3.32465	3.32394	3.33396	3.34399	3.32586	3.33588	3.34597	3.32069	3.33078	3.34082	3.325	3.33508	3.34515	3.35855	3.36863	3.36863	3.31883	3.32894	3.32894	3.32119	3.33122	3.33122	3.32797	3.33802	3.34805	3.36428	3.3743	3.3844	3.27897	3.28899
3.2837	3.29372	3.30375	3.28605	3.29607	3.30608	3.28639	3.29642	3.30646	3.31488	3.32489	3.32489	3.31525	3.32525	3.33525	3.36892	3.36892	3.37617	3.31456	3.32465	3.33475	3.33396	3.34399	3.35406	3.33588	3.34597	3.35611	3.33078	3.34082	3.35085	3.33508	3.34515	3.3553	3.36863	3.36863	3.37876	3.32894	3.32894	3.33895	3.33122	3.33122	3.34123	3.33802	3.34805	3.34805	3.3743	3.3844	3.3844	3.28899	3.29904
3.29372	3.30375	3.31381	3.29607	3.30608	3.3161	3.29642	3.30646	3.31647	3.32489	3.32489	3.33489	3.32525	3.33525	3.34528	3.36892	3.37617	3.38191	3.32465	3.33475	3.3448	3.34399	3.35406	3.36408	3.34597	3.35611	3.36614	3.34082	3.35085	3.35085	3.34515	3.3553	3.3653	3.36863	3.37876	3.3888	3.32894	3.33895	3.34902	3.33122	3.34123	3.35137	3.34805	3.34805	3.35815	3.3844	3.3844	3.39446	3.29904	3.30908
3.30375	3.31381	3.32384	3.30608	3.3161	3.32611	3.30646	3.31647	3.31647	3.32489	3.33489	3.34494	3.33525	3.34528	3.35418	3.37617	3.38191	3.38191	3.33475	3.3448	3.35486	3.35406	3.36408	3.37409	3.35611	3.36614	3.36614	3.35085	3.35085	3.36092	3.3553	3.3653	3.3653	3.37876	3.3888	3.39889	3.33895	3.34902	3.35903	3.34123	3.35137	3.36142	3.34805	3.35815	3.36821	3.3844	3.39446	3.40447	3.30908	3.31919
3.31381	3.32384	3.32384	3.3161	3.32611	3.33612	3.31647	3.31647	3.32653	3.33489	3.34494	3.35318	3.34528	3.35418	3.36095	3.38191	3.38191	3.38711	3.3448	3.35486	3.36486	3.36408	3.37409	3.38284	3.36614	3.36614	3.37618	3.35085	3.36092	3.37107	3.3653	3.3653	3.37534	3.3888	3.39889	3.58247	3.34902	3.35903	3.36906	3.35137	3.36142	3.37143	3.35815	3.36821	3.37822	3.39446	3.40447	3.40447	3.31919	3.32929
3.32384	3.32384	3.33385	3.32611	3.33612	3.33612	3.31647	3.32653	3.33614	3.34494	3.35318	3.35955	3.35418	3.36095	3.36655	3.38191	3.38711	3.38711	3.35486	3.36486	3.37494	3.37409	3.38284	3.38942	3.36614	3.37618	3.38622	3.36092	3.37107	3.3811	3.3653	3.37534	3.38539	3.39889	3.40721	3.58987	3.35903	3.36906	3.36906	3.36142	3.37143	3.37143	3.36821	3.37822	3.38826	3.40447	3.40447	3.41246	3.32929	3.3393
3.32384	3.33385	3.34142	3.33612	3.33612	3.34362	3.32653	3.33614	3.34341	3.35318	3.35955	3.36449	3.36095	3.36655	3.3709	3.38711	3.38711	3.39154	3.36486	3.37494	3.38501	3.38284	3.38942	3.39506	3.37618	3.38622	3.39638	3.37107	3.3811	3.3811	3.37534	3.38539	3.39542	3.40721	3.40721	3.23066	3.36906	3.36906	3.37908	3.37143	3.37143	3.38145	3.37822	3.38826	3.39828	3.40447	3.41246	3.41943	3.3393	3.34932
3.33385	3.34142	3.34142	3.33612	3.34362	3.34956	3.33614	3.34341	3.34341	3.35955	3.36449	3.36449	3.36655	3.3709	3.3709	3.38711	3.39154	3.39154	3.37494	3.38501	3.38501	3.38942	3.39506	3.39984	3.38622	3.39638	3.39638	3.3811	3.3811	3.39117	3.38539	3.39542	3.4038	3.40721	3.41413	3.42016	3.36906	3.37908	3.38913	3.37143	3.38145	3.39147	3.38826	3.39828	3.40754	3.41246	3.41943	3.41943	3.34932	3.35934
3.34142	3.34142	3.34741	3.34362	3.34956	3.35429	3.34341	3.34341	3.34894	3.36449	3.36449	3.36877	3.3709	3.3709	3.37512	3.39154	3.39154	3.39562	3.38501	3.38501	3.39332	3.39506	3.39984	3.40425	3.39638	3.39638	3.40552	3.3811	3.39117	3.40125	3.39542	3.4038	3.41098	3.41413	3.42016	3.42541	3.37908	3.38913	3.38913	3.38145	3.39147	3.40152	3.39828	3.40754	3.40754	3.41943	3.41943	3.4251	3.35934	3.36936
3.34142	3.34741	3.34741	3.34956	3.35429	3.35822	3.34341	3.34894	3.35335	3.36449	3.36877	3.36877	3.3709	3.37512	3.37512	3.39154	3.39562	3.39968	3.38501	3.39332	3.39978	3.39984	3.40425	3.40844	3.39638	3.40552	3.40552	3.39117	3.40125	3.40911	3.4038	3.41098	3.41098	3.42016	3.42541	3.42541	3.38913	3.38913	3.39919	3.39147	3.40152	3.40152	3.40754	3.40754	3.41498	3.41943	3.4251	3.4304	3.36936	3.37947
3.34741	3.34741	3.35206	3.35429	3.35822	3.36162	3.34894	3.35335	3.35335	3.36877	3.36877	3.3725	3.37512	3.37512	3.37885	3.39562	3.39968	3.39968	3.39332	3.39978	3.40529	3.40425	3.40844	3.40844	3.40552	3.40552	3.41287	3.40125	3.40911	3.40911	3.41098	3.41098	3.417	3.42541	3.42541	3.43048	3.38913	3.39919	3.39919	3.40152	3.40152	3.41027	3.40754	3.41498	3.42131	3.4251	3.4304	3.4304	3.37947	3.3895
3.34741	3.35206	3.35601	3.35822	3.36162	3.36162	3.35335	3.35335	3.35704	3.36877	3.3725	3.3725	3.37512	3.37885	3.37885	3.39968	3.39968	3.40326	3.39978	3.40529	3.40529	3.40844	3.40844	3.41239	3.40552	3.41287	3.41287	3.40911	3.40911	3.41556	3.41098	3.417	3.42228	3.42541	3.43048	3.435	3.39919	3.39919	3.40705	3.40152	3.41027	3.41027	3.41498	3.42131	3.42131	3.4304	3.4304	3.43515	3.3895	3.39952
3.35206	3.35601	3.35601	3.36162	3.36162	3.36487	3.35335	3.35704	3.35704	3.3725	3.3725	3.37598	3.37885	3.37885	3.38231	3.39968	3.40326	3.40326	3.40529	3.40529	3.41009	3.40844	3.41239	3.41239	3.41287	3.41287	3.41908	3.40911	3.41556	3.42116	3.417	3.42228	3.42738	3.43048	3.435	3.435	3.39919	3.40705	3.41349	3.41027	3.41027	3.41765	3.42131	3.42131	3.42699	3.4304	3.43515	3.43975	3.39952	3.40862
3.35601	3.35601	3.35944	3.36162	3.36487	3.36487	3.35704	3.35704	3.36029	3.3725	3.37598	3.37927	3.37885	3.38231	3.38577	3.40326	3.40326	3.40694	3.40529	3.41009	3.41009	3.41239	3.41239	3.41636	3.41287	3.41908	3.42465	3.41556	3.42116	3.42116	3.42228	3.42738	3.42738	3.435	3.435	3.43944	3.40705	3.41349	3.41349	3.41027	3.41765	3.42366	3.42131	3.42699	3.42699	3.43515	3.43975	3.44415	3.40862	3.40862
3.35601	3.35944	3.35944	3.36487	3.36487	3.36806	3.35704	3.36029	3.36029	3.37598	3.37927	3.37927	3.38231	3.38577	3.38921	3.40326	3.40694	3.40694	3.41009	3.41009	3.41449	3.41239	3.41636	3.41636	3.41908	3.42465	3.42966	3.42116	3.42116	3.42622	3.42738	3.42738	3.43253	3.435	3.43944	3.44343	3.41349	3.41349	3.5757	3.41765	3.42366	3.42895	3.42699	3.42699	3.43182	3.43975	3.44415	3.44415	3.40862	3.41586
3.35944	3.35944	3.36251	3.36487	3.36806	3.36806	3.36029	3.36029	3.36344	3.37927	3.37927	3.38255	3.38577	3.38921	3.39237	3.40694	3.40694	3.41057	3.41009	3.41449	3.41876	3.41636	3.41636	3.42018	3.42465	3.42966	3.43439	3.42116	3.42622	3.42622	3.42738	3.43253	3.43682	3.43944	3.44343	3.44745	3.41349	3.41921	3.61174	3.42366	3.42895	3.434	3.42699	3.43182	3.43182	3.44415	3.44415	3.44838	3.41586	3.42197
3.35944	3.36251	3.36251	3.36806	3.36806	3.37086	3.36029	3.36344	3.36655	3.37927	3.38255	3.38596	3.38921	3.39237	3.3956	3.40694	3.41057	3.41057	3.41449	3.41876	3.41876	3.41636	3.42018	3.42404	3.42966	3.43439	3.439	3.42622	3.42622	3.43099	3.43253	3.43682	3.43682	3.44343	3.44745	3.44745	3.41921	3.41921	3.58385	3.42895	3.434	3.434	3.43182	3.43182	3.43693	3.44415	3.44838	3.44838	3.42197	3.42763
3.36251	3.36251	3.36566	3.36806	3.37086	3.37086	3.36344	3.36655	3.36655	3.38255	3.38596	3.38925	3.39237	3.3956	3.39875	3.41057	3.41057	3.41406	3.41876	3.41876	3.4227	3.42018	3.42404	3.4277	3.43439	3.439	3.44344	3.42622	3.43099	3.43542	3.43682	3.43682	3.44134	3.44745	3.44745	3.45114	3.41921	3.42422	3.42422	3.434	3.434	3.43876	3.43182	3.43693	3.44143	3.44838	3.44838	3.45216	3.42763	3.42763
3.36251	3.36566	3.36566	3.37086	3.37086	3.37375	3.36655	3.36655	3.36937	3.38596	3.38925	3.39222	3.3956	3.39875	3.40192	3.41057	3.41406	3.41406	3.41876	3.4227	3.4227	3.42404	3.4277	3.43121	3.439	3.44344	3.44749	3.43099	3.43542	3.43979	3.43682	3.44134	3.44134	3.44745	3.45114	3.45456	3.42422	3.42422	3.42907	3.434	3.43876	3.43876	3.43693	3.44143	3.44575	3.44838	3.45216	3.45216	3.42763	3.43266
3.36566	3.36566	3.36868	3.37086	3.37375	3.37677	3.36655	3.36937	3.37232	3.38925	3.39222	3.39222	3.39875	3.40192	3.40484	3.41406	3.41406	3.41755	3.4227	3.4227	3.42656	3.4277	3.43121	3.43434	3.44344	3.44749	3.44749	3.43542	3.43979	3.44406	3.44134	3.44134	3.44528	3.45114	3.45456	3.4576	3.42422	3.42907	3.42907	3.43876	3.43876	3.44318	3.44143	3.44575	3.45008	3.45216	3.45216	3.45592	3.43266	3.43721
3.36566	3.36868	3.37168	3.37375	3.37677	3.37963	3.36937	3.37232	3.37232	3.39222	3.39222	3.39542	3.40192	3.40484	3.40484	3.41406	3.41755	3.42076	3.4227	3.42656	3.43039	3.43121	3.43434	3.43766	3.44749	3.44749	3.45149	3.43979	3.44406	3.44815	3.44134	3.44528	3.44528	3.45456	3.4576	3.4576	3.42907	3.42907	3.43381	3.43876	3.44318	3.44755	3.44575	3.45008	3.45008	3.45216	3.45592	3.45921	3.43721	3.43721
3.36868	3.37168	3.3745	3.37677	3.37963	3.38258	3.37232	3.37232	3.37526	3.39222	3.39542	3.39848	3.40484	3.40484	3.40778	3.41755	3.42076	3.42393	3.42656	3.43039	3.43402	3.43434	3.43766	3.43766	3.44749	3.45149	3.45526	3.44406	3.44815	3.44815	3.44528	3.44528	3.4493	3.4576	3.4576	3.46058	3.42907	3.43381	3.43381	3.44318	3.44755	3.45172	3.45008	3.45008	3.45398	3.45592	3.45921	3.46259	3.43721	3.44181
3.37168	3.3745	3.37746	3.37963	3.38258	3.38258	3.37232	3.37526	3.37802	3.39542	3.39848	3.4015	3.40484	3.40778	3.41064	3.42076	3.42393	3.42692	3.43039	3.43402	3.43757	3.43766	3.43766	3.44096	3.45149	3.45526	3.45526	3.44815	3.44815	3.45189	3.44528	3.4493	3.45296	3.4576	3.46058	3.46058	3.43381	3.43381	3.43807	3.44755	3.45172	3.45554	3.45008	3.45398	3.45743	3.45921	3.46259	3.46259	3.44181	3.44607
3.3745	3.37746	3.38032	3.38258	3.38258	3.38545	3.37526	3.37802	3.37802	3.39848	3.4015	3.40426	3.40778	3.41064	3.41064	3.42393	3.42692	3.42976	3.43402	3.43757	3.44094	3.43766	3.44096	3.44096	3.45526	3.45526	3.45878	3.44815	3.45189	3.45189	3.4493	3.45296	3.45296	3.46058	3.46058	3.46342	3.43381	3.43807	3.44227	3.45172	3.45554	3.45922	3.45398	3.45743	3.46087	3.46259	3.46259	3.46538	3.44607	3.44607
3.37746	3.38032	3.38305	3.38258	3.38545	3.38808	3.37802	3.37802	3.38089	3.4015	3.40426	3.40729	3.41064	3.41064	3.41356	3.42692	3.42976	3.42976	3.43757	3.44094	3.44408	3.44096	3.44096	3.44383	3.45526	3.45878	3.46198	3.45189	3.45189	3.4555	3.45296	3.45296	3.45631	3.46058	3.46342	3.46586	3.43807	3.44227	3.44227	3.45554	3.45922	3.24461	3.45743	3.46087	3.46423	3.46259	3.46538	3.46538	3.44607	3.45015
3.38032	3.38305	3.38305	3.38545	3.38808	3.38808	3.37802	3.38089	3.38373	3.40426	3.40729	3.41004	3.41064	3.41356	3.41618	3.42976	3.42976	3.43258	3.44094	3.44408	3.44711	3.44096	3.44383	3.44664	3.45878	3.46198	3.46505	3.45189	3.4555	3.4555	3.45296	3.45631	3.45631	3.46342	3.46586	3.46845	3.44227	3.44227	3.44629	3.45922	3.46264	3.65304	3.46087	3.46423	3.46423	3.46538	3.46538	3.46803	3.45015	3.45015
3.38305	3.38305	3.3858	3.38808	3.38808	3.3909	3.38089	3.38373	3.38663	3.40729	3.41004	3.41004	3.41356	3.41618	3.41618	3.42976	3.43258	3.43519	3.44408	3.44711	3.44994	3.44383	3.44664	3.44918	3.46198	3.46505	3.46505	3.4555	3.4555	3.45905	3.45631	3.45631	3.45936	3.46586	3.46845	3.47074	3.44227	3.44629	3.45024	3.46264	3.46579	3.64195	3.46423	3.46423	3.46717	3.46538	3.46803	3.47064	3.45015	3.45406
3.38305	3.3858	3.38855	3.38808	3.3909	3.3935	3.38373	3.38663	3.38663	3.41004	3.41004	3.41274	3.41618	3.41618	3.41867	3.43258	3.43519	3.43519	3.44711	3.44994	3.45246	3.44664	3.44918	3.45179	3.46505	3.46505	3.46776	3.4555	3.45905	3.46237	3.45631	3.45936	3.46218	3.46845	3.47074	3.4729	3.44629	3.45024	3.45024	3.46579	3.46869	3.46869	3.46423	3.46717	3.46981	3.46803	3.47064	3.47302	3.45406	3.45406
3.3858	3.38855	3.3912	3.3909	3.3935	3.39602	3.38663	3.38663	3.38919	3.41004	3.41274	3.41533	3.41618	3.41867	3.42114	3.43519	3.43519	3.43769	3.44994	3.45246	3.45508	3.44918	3.45179	3.45179	3.46505	3.46776	3.46776	3.45905	3.46237	3.4651	3.45936	3.46218	3.46218	3.47074	3.4729	3.47485	3.45024	3.45024	3.45372	3.46869	3.46869	3.47156	3.46717	3.46981	3.46981	3.47064	3.47302	3.47302	3.45406	3.45771
3.38855	3.3912	3.3912	3.3935	3.39602	3.39861	3.38663	3.38919	3.39183	3.41274	3.41533	3.4179	3.41867	3.42114	3.42352	3.43519	3.43769	3.44001	3.45246	3.45508	3.45731	3.45179	3.45179	3.45394	3.46776	3.46776	3.47065	3.46237	3.4651	3.46784	3.46218	3.46218	3.46492	3.4729	3.47485	3.47682	3.45024	3.45372	3.45704	3.46869	3.47156	3.47156	3.46981	3.46981	3.47239	3.47302	3.47302	3.47526	3.45771	3.45771
3.3912	3.3912	3.3938	3.39602	3.39861	3.39861	3.38919	3.39183	3.39438	3.41533	3.4179	3.4203	3.42114	3.42352	3.42579	3.43769	3.44001	3.44001	3.45508	3.45731	3.45731	3.45179	3.45394	3.45394	3.46776	3.47065	3.47287	3.4651	3.46784	3.46784	3.46218	3.46492	3.46736	3.47485	3.47682	3.47682	3.45372	3.45704	3.45704	3.47156	3.47156	3.47404	3.46981	3.47239	3.47239	3.47302	3.47526	3.47526	3.45771	3.46118
3.3912	3.3938	3.3938	3.39861	3.39861	3.40109	3.39183	3.39438	3.39701	3.4179	3.4203	3.4203	3.42352	3.42579	3.42579	3.44001	3.44001	3.44218	3.45731	3.45731	3.45973	3.45394	3.45394	3.45638	3.47065	3.47287	3.47287	3.46784	3.46784	3.47068	3.46492	3.46736	3.46971	3.47682	3.47682	3.47905	3.45704	3.45704	3.46042	3.47156	3.47404	3.47642	3.47239	3.47239	3.47474	3.47526	3.47526	3.47736	3.46118	3.46118
3.3938	3.3938	3.39642	3.39861	3.40109	3.40345	3.39438	3.39701	3.39934	3.4203	3.4203	3.42261	3.42579	3.42579	3.428	3.44001	3.44218	3.44421	3.45731	3.45973	3.45973	3.45394	3.45638	3.45819	3.47287	3.47287	3.47529	3.46784	3.47068	3.47068	3.46736	3.46971	3.4716	3.47682	3.47905	3.48072	3.45704	3.46042	3.46325	3.47404	3.47642	3.47875	3.47239	3.47474	3.47707	3.47526	3.47736	3.47949	3.46118	3.46434
3.3938	3.39642	3.39876	3.40109	3.40345	3.40345	3.39701	3.39934	3.40172	3.4203	3.42261	3.42478	3.42579	3.428	3.43005	3.44218	3.44421	3.4461	3.45973	3.45973	3.46189	3.45638	3.45819	3.46017	3.47287	3.47529	3.47529	3.47068	3.47068	3.47304	3.46971	3.4716	3.47416	3.47905	3.48072	3.48254	3.46042	3.46325	3.46608	3.47642	3.47875	3.48099	3.47474	3.47707	3.4792	3.47736	3.47949	3.4815	3.46434	3.46747
3.39642	3.39876	3.39876	3.40345	3.40345	3.40602	3.39934	3.40172	3.40419	3.42261	3.42478	3.42478	3.428	3.43005	3.43183	3.44421	3.4461	3.44805	3.45973	3.46189	3.46415	3.45819	3.46017	3.46195	3.47529	3.47529	3.47761	3.47068	3.47304	3.47304	3.4716	3.47416	3.47633	3.48072	3.48254	3.48445	3.46325	3.46608	3.46608	3.47875	3.48099	3.48312	3.47707	3.4792	3.32226	3.47949	3.4815	3.48346	3.46747	3.47004
3.39876	3.39876	3.40137	3.40345	3.40602	3.40602	3.40172	3.40419	3.40639	3.42478	3.42478	3.42683	3.43005	3.43183	3.43354	3.4461	3.44805	3.44805	3.46189	3.46415	3.46415	3.46017	3.46195	3.46195	3.47529	3.47761	3.47761	3.47304	3.47304	3.47528	3.47416	3.47633	3.47633	3.48254	3.48445	3.48445	3.46608	3.46608	3.46868	3.48099	3.48312	3.48312	3.4792	3.4792	3.66092	3.4815	3.48346	3.48531	3.47004	3.47269
3.39876	3.40137	3.40364	3.40602	3.40602	3.40815	3.40419	3.40639	3.40639	3.42478	3.42683	3.42683	3.43183	3.43354	3.43543	3.44805	3.44805	3.44987	3.46415	3.46415	3.46575	3.46195	3.46195	3.46364	3.47761	3.47761	3.47968	3.47304	3.47528	3.47528	3.47633	3.47633	3.4782	3.48445	3.48445	3.48599	3.46608	3.46868	3.46868	3.48312	3.48312	3.48511	3.4792	3.48127	3.2987	3.48346	3.48531	3.48707	3.47269	3.47269
3.40137	3.40364	3.40596	3.40602	3.40815	3.41052	3.40639	3.40639	3.40872	3.42683	3.42683	3.42887	3.43354	3.43543	3.43695	3.44805	3.44987	3.45134	3.46415	3.46575	3.46747	3.46195	3.46364	3.46532	3.47761	3.47968	3.48156	3.47528	3.47528	3.4774	3.47633	3.4782	3.4782	3.48445	3.48599	3.48599	3.46868	3.46868	3.47107	3.48312	3.48511	3.48511	3.48127	3.48127	3.48338	3.48531	3.48707	3.48707	3.47269	3.47508
3.40364	3.40596	3.40596	3.40815	3.41052	3.41237	3.40639	3.40872	3.40872	3.42683	3.42887	3.43074	3.43543	3.43695	3.43858	3.44987	3.45134	3.45307	3.46575	3.46747	3.4693	3.46364	3.46532	3.46532	3.47968	3.48156	3.48352	3.47528	3.4774	3.4774	3.4782	3.4782	3.48011	3.48599	3.48599	3.48775	3.46868	3.47107	3.47107	3.48511	3.48511	3.48694	3.48127	3.48338	3.48518	3.48707	3.48707	3.48873	3.47508	3.47508
3.40596	3.40596	3.40819	3.41052	3.41237	3.41462	3.40872	3.40872	3.41088	3.42887	3.43074	3.43255	3.43695	3.43858	3.44006	3.45134	3.45307	3.45463	3.46747	3.4693	3.47101	3.46532	3.46532	3.46709	3.48156	3.48352	3.48536	3.4774	3.4774	3.47937	3.4782	3.48011	3.48195	3.48599	3.48775	3.48954	3.47107	3.47107	3.47333	3.48511	3.48694	3.48694	3.48338	3.48518	3.48518	3.48707	3.48873	3.48873	3.47508	3.47736
3.40596	3.40819	3.41041	3.41237	3.41462	3.41664	3.40872	3.41088	3.41301	3.43074	3.43255	3.43424	3.43858	3.44006	3.44006	3.45307	3.45463	3.45619	3.4693	3.47101	3.47101	3.46532	3.46709	3.46859	3.48352	3.48536	3.48711	3.4774	3.47937	3.48143	3.48011	3.48195	3.48195	3.48775	3.48954	3.49102	3.47107	3.47333	3.47541	3.48694	3.48694	3.4888	3.48518	3.48518	3.48717	3.48873	3.48873	3.49044	3.47736	3.47736
3.40819	3.41041	3.41248	3.41462	3.41664	3.41664	3.41088	3.41301	3.41507	3.43255	3.43424	3.43577	3.44006	3.44006	3.44148	3.45463	3.45619	3.4577	3.47101	3.47101	3.47259	3.46709	3.46859	3.47016	3.48536	3.48711	3.489	3.47937	3.48143	3.48325	3.48195	3.48195	3.4837	3.48954	3.49102	3.49102	3.47333	3.47541	3.4775	3.48694	3.4888	3.4888	3.48518	3.48717	3.48886	3.48873	3.49044	3.4922	3.47736	3.47943
3.41041	3.41248	3.41248	3.41664	3.41664	3.41854	3.41301	3.41507	3.41507	3.43424	3.43577	3.43724	3.44006	3.44148	3.44283	3.45619	3.4577	3.4591	3.47101	3.47259	3.47259	3.46859	3.47016	3.47016	3.48711	3.489	3.49063	3.48143	3.48325	3.48509	3.48195	3.4837	3.4837	3.49102	3.49102	3.49284	3.47541	3.4775	3.4775	3.4888	3.4888	3.49045	3.48717	3.48886	3.48886	3.49044	3.4922	3.49384	3.47943	3.48172
3.41248	3.41248	3.41446	3.41664	3.41854	3.42026	3.41507	3.41507	3.41696	3.43577	3.43724	3.43724	3.44148	3.44283	3.44427	3.4577	3.4591	3.4591	3.47259	3.47259	3.47416	3.47016	3.47016	3.47138	3.489	3.49063	3.49239	3.48325	3.48509	3.48509	3.4837	3.4837	3.48544	3.49102	3.49284	3.4944	3.4775	3.4775	3.47938	3.4888	3.49045	3.49045	3.48886	3.48886	3.49063	3.4922	3.49384	3.49542	3.48172	3.48172
3.41248	3.41446	3.41627	3.41854	3.42026	3.42026	3.41507	3.41696	3.41868	3.43724	3.43724	3.43874	3.44283	3.44427	3.44427	3.4591	3.4591	3.46045	3.47259	3.47416	3.4758	3.47016	3.47138	3.47138	3.49063	3.49239	3.49239	3.48509	3.48509	3.48674	3.4837	3.48544	3.48544	3.49284	3.4944	3.49592	3.4775	3.47938	3.47938	3.49045	3.49045	3.4923	3.48886	3.49063	3.49245	3.49384	3.49542	3.68703	3.48172	3.48361
3.41446	3.41627	3.41816	3.42026	3.42026	3.422	3.41696	3.41868	3.42043	3.43724	3.43874	3.43991	3.44427	3.44427	3.44547	3.4591	3.46045	3.46045	3.47416	3.4758	3.47732	3.47138	3.47138	3.47292	3.49239	3.49239	3.494	3.48509	3.48674	3.48866	3.48544	3.48544	3.48721	3.4944	3.49592	3.49756	3.47938	3.47938	3.4813	3.49045	3.4923	3.49413	3.49063	3.49245	3.49245	3.49542	3.49719	3.7026	3.48361	3.48564
3.41627	3.41816	3.41975	3.42026	3.422	3.422	3.41868	3.42043	3.42192	3.43874	3.43991	3.44121	3.44427	3.44547	3.44547	3.46045	3.46045	3.46176	3.4758	3.47732	3.47874	3.47138	3.47292	3.47292	3.49239	3.494	3.494	3.48674	3.48866	3.48866	3.48544	3.48721	3.48884	3.49592	3.49756	3.49903	3.47938	3.4813	3.4813	3.4923	3.49413	3.49563	3.49245	3.49245	3.49418	3.49719	3.49867	3.30171	3.48564	3.48564
3.41816	3.41975	3.42141	3.422	3.422	3.42362	3.42043	3.42192	3.42192	3.43991	3.44121	3.44121	3.44547	3.44547	3.44673	3.46045	3.46176	3.46308	3.47732	3.47874	3.4802	3.47292	3.47292	3.47453	3.494	3.494	3.49553	3.48866	3.48866	3.49008	3.48721	3.48884	3.49058	3.49756	3.49903	3.50056	3.4813	3.4813	3.48297	3.49413	3.49563	3.49563	3.49245	3.49418	3.4956	3.49867	3.49867	3.50025	3.48564	3.4874
3.41975	3.42141	3.42141	3.422	3.42362	3.42362	3.42192	3.42192	3.42352	3.44121	3.44121	3.44254	3.44547	3.44673	3.44799	3.46176	3.46308	3.46446	3.47874	3.4802	3.48165	3.47292	3.47453	3.47589	3.494	3.49553	3.49553	3.48866	3.49008	3.49179	3.48884	3.49058	3.4922	3.49903	3.50056	3.50056	3.4813	3.48297	3.48297	3.49563	3.49563	3.49726	3.49418	3.4956	3.49752	3.49867	3.50025	3.50169	3.4874	3.4874
3.42141	3.42141	3.42288	3.42362	3.42362	3.42502	3.42192	3.42352	3.42492	3.44121	3.44254	3.44254	3.44673	3.44799	3.44919	3.46308	3.46446	3.46575	3.4802	3.48165	3.48165	3.47453	3.47589	3.47709	3.49553	3.49553	3.49717	3.49008	3.49179	3.49179	3.49058	3.4922	3.4922	3.50056	3.50056	3.50184	3.48297	3.48297	3.4848	3.49563	3.49726	3.49889	3.4956	3.49752	3.49752	3.50025	3.50169	3.50169	3.4874	3.48905
3.42141	3.42288	3.42288	3.42362	3.42502	3.42653	3.42352	3.42492	3.4263	3.44254	3.44254	3.44377	3.44799	3.44919	3.44919	3.46446	3.46575	3.46693	3.48165	3.48165	3.48319	3.47589	3.47709	3.4785	3.49553	3.49717	3.49874	3.49179	3.49179	3.49338	3.4922	3.4922	3.49362	3.50056	3.50184	3.50352	3.48297	3.4848	3.48649	3.49726	3.49889	3.5005	3.49752	3.49752	3.49905	3.50169	3.50169	3.50333	3.48905	3.48905
3.42288	3.42288	3.42444	3.42502	3.42653	3.42782	3.42492	3.4263	3.42758	3.44254	3.44377	3.44377	3.44919	3.44919	3.45044	3.46575	3.46693	3.46816	3.48165	3.48319	3.4846	3.47709	3.4785	3.47991	3.49717	3.49874	3.49874	3.49179	3.49338	3.49338	3.4922	3.49362	3.49531	3.50184	3.50352	3.50501	3.4848	3.48649	3.48649	3.49889	3.5005	3.5021	3.49752	3.49905	3.50047	3.50169	3.50333	3.50471	3.48905	3.49089
3.42288	3.42444	3.42585	3.42653	3.42782	3.42922	3.4263	3.42758	3.42872	3.44377	3.44377	3.44497	3.44919	3.45044	3.45044	3.46693	3.46816	3.46952	3.48319	3.4846	3.48589	3.4785	3.47991	3.48104	3.49874	3.49874	3.50027	3.49338	3.49338	3.49495	3.49362	3.49531	3.49665	3.50352	3.50501	3.50501	3.48649	3.48649	3.48815	3.5005	3.5021	3.50371	3.49905	3.50047	3.50203	3.50333	3.50471	3.50615	3.49089	3.49279
3.42444	3.42585	3.42701	3.42782	3.42922	3.43033	3.42758	3.42872	3.42998	3.44377	3.44497	3.44611	3.45044	3.45044	3.45162	3.46816	3.46952	3.47078	3.4846	3.48589	3.48733	3.47991	3.48104	3.48245	3.49874	3.50027	3.50027	3.49338	3.49495	3.49495	3.49531	3.49665	3.49833	3.50501	3.50501	3.50655	3.48649	3.48815	3.48976	3.5021	3.50371	3.50371	3.50047	3.50203	3.50361	3.50471	3.50615	3.5077	3.49279	3.49279
3.42585	3.42701	3.42701	3.42922	3.43033	3.43166	3.42872	3.42998	3.43119	3.44497	3.44611	3.44611	3.45044	3.45162	3.45278	3.46952	3.47078	3.47078	3.48589	3.48733	3.48862	3.48104	3.48245	3.48245	3.50027	3.50027	3.50174	3.49495	3.49495	3.4965	3.49665	3.49833	3.49833	3.50501	3.50655	3.50655	3.48815	3.48976	3.49136	3.50371	3.50371	3.50512	3.50203	3.50361	3.505	3.50615	3.5077	3.50916	3.49279	3.49444
3.42701	3.42701	3.42837	3.43033	3.43166	3.43281	3.42998	3.43119	3.43119	3.44611	3.44611	3.44736	3.45162	3.45278	3.45278	3.47078	3.47078	3.47195	3.48733	3.48862	3.48987	3.48245	3.48245	3.48371	3.50027	3.50174	3.50174	3.49495	3.4965	3.4965	3.49833	3.49833	3.49981	3.50655	3.50655	3.50806	3.48976	3.49136	3.49296	3.50371	3.50512	3.50512	3.50361	3.505	3.505	3.5077	3.50916	3.51036	3.49444	3.49444
3.42701	3.42837	3.4295	3.43166	3.43281	3.43281	3.43119	3.43119	3.43222	3.44611	3.44736	3.44845	3.45278	3.45278	3.45393	3.47078	3.47195	3.47319	3.48862	3.48987	3.49126	3.48245	3.48371	3.48482	3.50174	3.50174	3.50336	3.4965	3.4965	3.49805	3.49833	3.49981	3.50132	3.50655	3.50806	3.5096	3.49136	3.49296	3.49448	3.50512	3.50512	3.50663	3.505	3.505	3.50638	3.50916	3.51036	3.51036	3.49444	3.49611
3.42837	3.4295	3.43057	3.43281	3.43281	3.43397	3.43119	3.43222	3.43327	3.44736	3.44845	3.44845	3.45278	3.45393	3.45393	3.47195	3.47319	3.47319	3.48987	3.49126	3.49243	3.48371	3.48482	3.48631	3.50174	3.50336	3.50336	3.4965	3.49805	3.49952	3.49981	3.50132	3.5028	3.50806	3.5096	3.5096	3.49296	3.49448	3.49619	3.50512	3.50663	3.50808	3.505	3.50638	3.5081	3.51036	3.51036	3.51224	3.49611	3.49758
3.4295	3.43057	3.43178	3.43281	3.43397	3.43397	3.43222	3.43327	3.43432	3.44845	3.44845	3.44962	3.45393	3.45393	3.45494	3.47319	3.47319	3.47442	3.49126	3.49243	3.49243	3.48482	3.48631	3.48751	3.50336	3.50336	3.50483	3.49805	3.49952	3.50105	3.50132	3.5028	3.50436	3.5096	3.5096	3.51118	3.49448	3.49619	3.49619	3.50663	3.50808	3.50971	3.50638	3.5081	3.50963	3.51036	3.51224	3.51224	3.49758	3.49926
3.43057	3.43178	3.43178	3.43397	3.43397	3.43498	3.43327	3.43432	3.43544	3.44845	3.44962	3.44962	3.45393	3.45494	3.45494	3.47319	3.47442	3.47556	3.49243	3.49243	3.49378	3.48631	3.48751	3.48868	3.50336	3.50483	3.50625	3.49952	3.50105	3.50239	3.5028	3.50436	3.50597	3.5096	3.51118	3.5126	3.49619	3.49619	3.49751	3.50808	3.50971	3.51106	3.5081	3.50963	3.51085	3.51224	3.51224	3.51355	3.49926	3.49926
3.43178	3.43178	3.43291	3.43397	3.43498	3.43498	3.43432	3.43544	3.43544	3.44962	3.44962	3.45064	3.45494	3.45494	3.45616	3.47442	3.47556	3.47556	3.49243	3.49378	3.49378	3.48751	3.48868	3.48991	3.50483	3.50625	3.50778	3.50105	3.50239	3.50239	3.50436	3.50597	3.50739	3.51118	3.5126	3.5141	3.49619	3.49751	3.49895	3.50971	3.51106	3.51268	3.50963	3.51085	3.51252	3.51224	3.51355	3.51499	3.49926	3.50078
3.43178	3.43291	3.4339	3.43498	3.43498	3.43595	3.43544	3.43544	3.43643	3.44962	3.45064	3.45174	3.45494	3.45616	3.45728	3.47556	3.47556	3.47662	3.49378	3.49378	3.49508	3.48868	3.48991	3.49111	3.50625	3.50778	3.50778	3.50239	3.50239	3.50399	3.50597	3.50739	3.50882	3.5126	3.5141	3.5141	3.49751	3.49895	3.49895	3.51106	3.51268	3.51411	3.51085	3.51252	3.51401	3.51355	3.51499	3.51658	3.50078	3.5024
3.43291	3.4339	3.43501	3.43498	3.43595	3.4372	3.43544	3.43643	3.4375	3.45064	3.45174	3.45174	3.45616	3.45728	3.45842	3.47556	3.47662	3.47799	3.49378	3.49508	3.49631	3.48991	3.49111	3.49225	3.50778	3.50778	3.50924	3.50239	3.50399	3.5055	3.50739	3.50882	3.51035	3.5141	3.5141	3.51571	3.49895	3.49895	3.50044	3.51268	3.51411	3.51411	3.51252	3.51401	3.51401	3.51499	3.51658	3.51787	3.5024	3.5024
3.4339	3.43501	3.43592	3.43595	3.4372	3.43828	3.43643	3.4375	3.43842	3.45174	3.45174	3.4528	3.45728	3.45842	3.45946	3.47662	3.47799	3.47891	3.49508	3.49631	3.49772	3.49111	3.49225	3.49225	3.50778	3.50924	3.50924	3.50399	3.5055	3.5055	3.50882	3.51035	3.51171	3.5141	3.51571	3.51571	3.49895	3.50044	3.50044	3.51411	3.51411	3.51544	3.51401	3.51401	3.51545	3.51658	3.51787	3.51787	3.5024	3.50388
3.43501	3.43592	3.43709	3.4372	3.43828	3.43933	3.4375	3.43842	3.43941	3.45174	3.4528	3.45385	3.45842	3.45946	3.46054	3.47799	3.47891	3.48001	3.49631	3.49772	3.49772	3.49225	3.49225	3.49353	3.50924	3.50924	3.51066	3.5055	3.5055	3.50683	3.51035	3.51171	3.51317	3.51571	3.51571	3.51729	3.50044	3.50044	3.50193	3.51411	3.51544	3.51719	3.51401	3.51545	3.51545	3.51787	3.51787	3.51945	3.50388	3.50544
3.43592	3.43709	3.43809	3.43828	3.43933	3.43933	3.43842	3.43941	3.43941	3.4528	3.45385	3.45493	3.45946	3.46054	3.46054	3.47891	3.48001	3.48109	3.49772	3.49772	3.49895	3.49225	3.49353	3.49353	3.50924	3.51066	3.51066	3.5055	3.50683	3.50683	3.51171	3.51317	3.51467	3.51571	3.51729	3.51884	3.50044	3.50193	3.50338	3.51544	3.51719	3.5186	3.51545	3.51545	3.51707	3.51787	3.51945	3.5209	3.50544	3.50696
3.43709	3.43809	3.43908	3.43933	3.43933	3.44015	3.43941	3.43941	3.4404	3.45385	3.45493	3.45493	3.46054	3.46054	3.46148	3.48001	3.48109	3.48229	3.49772	3.49895	3.49895	3.49353	3.49353	3.49485	3.51066	3.51066	3.51224	3.50683	3.50683	3.50819	3.51317	3.51467	3.51628	3.51729	3.51884	3.52032	3.50193	3.50338	3.50338	3.51719	3.5186	3.5186	3.51545	3.51707	3.51707	3.51945	3.5209	3.52244	3.50696	3.50696
3.43809	3.43908	3.44016	3.43933	3.44015	3.44123	3.43941	3.4404	3.44132	3.45493	3.45493	3.45602	3.46054	3.46148	3.46148	3.48109	3.48229	3.48328	3.49895	3.49895	3.50031	3.49353	3.49485	3.49577	3.51066	3.51224	3.51376	3.50683	3.50819	3.50988	3.51467	3.51628	3.51777	3.51884	3.52032	3.52187	3.50338	3.50338	3.50491	3.5186	3.5186	3.52007	3.51707	3.51707	3.51859	3.5209	3.52244	3.52244	3.50696	3.50848
3.43908	3.44016	3.44016	3.44015	3.44123	3.44208	3.4404	3.44132	3.44132	3.45493	3.45602	3.45709	3.46148	3.46148	3.46264	3.48229	3.48328	3.48453	3.49895	3.50031	3.50143	3.49485	3.49577	3.49709	3.51224	3.51376	3.51531	3.50819	3.50988	3.51115	3.51628	3.51777	3.51777	3.52032	3.52187	3.52187	3.50338	3.50491	3.50491	3.5186	3.52007	3.52007	3.51707	3.51859	3.51996	3.52244	3.52244	3.52402	3.50848	3.50994
3.44016	3.44016	3.44104	3.44123	3.44208	3.44335	3.44132	3.44132	3.44229	3.45602	3.45709	3.45813	3.46148	3.46264	3.46367	3.48328	3.48453	3.48453	3.50031	3.50143	3.50143	3.49577	3.49709	3.49709	3.51376	3.51531	3.51668	3.50988	3.51115	3.51251	3.51777	3.51777	3.51919	3.52187	3.52187	3.5235	3.50491	3.50491	3.50638	3.52007	3.52007	3.52148	3.51859	3.51996	3.51996	3.52244	3.52402	3.52545	3.50994	3.5114
3.44016	3.44104	3.44192	3.44208	3.44335	3.44335	3.44132	3.44229	3.44318	3.45709	3.45813	3.45905	3.46264	3.46367	3.46487	3.48453	3.48453	3.48555	3.50143	3.50143	3.50262	3.49709	3.49709	3.4984	3.51531	3.51668	3.51668	3.51115	3.51251	3.51402	3.51777	3.51919	3.52077	3.52187	3.5235	3.52507	3.50491	3.50638	3.50767	3.52007	3.52148	3.52148	3.51996	3.51996	3.52144	3.52402	3.52545	3.52545	3.5114	3.5114
3.44104	3.44192	3.44192	3.44335	3.44335	3.44426	3.44229	3.44318	3.44318	3.45813	3.45905	3.46013	3.46367	3.46487	3.46487	3.48453	3.48555	3.4866	3.50143	3.50262	3.504	3.49709	3.4984	3.49952	3.51668	3.51668	3.51664	3.51251	3.51402	3.51465	3.51919	3.52077	3.52077	3.5235	3.52507	3.52667	3.50638	3.50767	3.50919	3.52148	3.52148	3.52301	3.51996	3.52144	3.52144	3.52545	3.52545	3.52689	3.5114	3.51267
3.44192	3.44192	3.44307	3.44335	3.44426	3.44426	3.44318	3.44318	3.44413	3.45905	3.46013	3.46104	3.46487	3.46487	3.46576	3.48555	3.4866	3.4866	3.50262	3.504	3.5052	3.4984	3.49952	3.49952	3.51668	3.51664	3.4145	3.51402	3.51465	3.41135	3.52077	3.52077	3.52234	3.52507	3.52667	3.52841	3.50767	3.50919	3.51055	3.52148	3.52301	3.5245	3.52144	3.52144	3.52286	3.52545	3.52689	3.52689	3.51267	3.51267
3.44192	3.44307	3.44307	3.44426	3.44426	3.44525	3.44318	3.44413	3.44413	3.46013	3.46104	3.46209	3.46487	3.46576	3.46669	3.4866	3.4866	3.48767	3.504	3.5052	3.5052	3.49952	3.49952	3.5007	3.51664	3.4145	3.4252	3.51465	3.41135	3.42141	3.52077	3.52234	3.52383	3.52667	3.52841	3.53002	3.50919	3.51055	3.51195	3.52301	3.5245	3.52596	3.52144	3.52286	3.52451	3.52689	3.52689	3.52846	3.51267	3.51433
3.44307	3.44307	3.44391	3.44426	3.44525	3.44525	3.44413	3.44413	3.4451	3.46104	3.46209	3.46285	3.46576	3.46669	3.46669	3.4866	3.48767	3.48767	3.5052	3.5052	3.50626	3.49952	3.5007	3.50175	3.4145	3.4252	3.43592	3.41135	3.42141	3.43218	3.52234	3.52383	3.52537	3.52841	3.53002	3.5316	3.51055	3.51195	3.51195	3.5245	3.52596	3.52758	3.52286	3.52451	3.52606	3.52689	3.52846	3.52846	3.51433	3.51433
3.44307	3.44391	3.44479	3.44525	3.44525	3.44602	3.44413	3.4451	3.4451	3.46209	3.46285	3.46285	3.46669	3.46669	3.46774	3.48767	3.48767	3.48882	3.5052	3.50626	3.50775	3.5007	3.50175	3.50302	3.4252	3.43592	3.44652	3.42141	3.43218	3.44243	3.52383	3.52537	3.52537	3.53002	3.5316	3.5316	3.51195	3.51195	3.51327	3.52596	3.52758	3.52892	3.52451	3.52606	3.52747	3.52846	3.52846	3.53002	3.51433	3.5157
3.44391	3.44479	3.44584	3.44525	3.44602	3.44698	3.4451	3.4451	3.44585	3.46285	3.46285	3.46397	3.46669	3.46774	3.46867	3.48767	3.48882	3.48882	3.50626	3.50775	3.50775	3.50175	3.50302	3.50302	3.43592	3.44652	3.45694	3.43218	3.44243	3.45339	3.52537	3.52537	3.52692	3.5316	3.5316	3.53331	3.51195	3.51327	3.51327	3.52758	3.52892	3.52892	3.52606	3.52747	3.52747	3.52846	3.53002	3.53002	3.5157	3.51724
3.44479	3.44584	3.44584	3.44602	3.44698	3.44809	3.4451	3.44585	3.44585	3.46285	3.46397	3.46397	3.46774	3.46867	3.46867	3.48882	3.48882	3.48996	3.50775	3.50775	3.50895	3.50302	3.50302	3.5041	3.44652	3.45694	3.46766	3.44243	3.45339	3.46406	3.52537	3.52692	3.52865	3.5316	3.53331	3.53501	3.51327	3.51327	3.51496	3.52892	3.52892	3.53064	3.52747	3.52747	3.52908	3.53002	3.53002	3.53157	3.51724	3.51877
3.44584	3.44584	3.44692	3.44698	3.44809	3.44809	3.44585	3.44585	3.44685	3.46397	3.46397	3.46504	3.46867	3.46867	3.46962	3.48882	3.48996	3.4909	3.50775	3.50895	3.51034	3.50302	3.5041	3.5041	3.45694	3.46766	3.4702	3.45339	3.46406	3.46798	3.52692	3.52865	3.52865	3.53331	3.53501	3.53513	3.51327	3.51496	3.51625	3.52892	3.53064	3.53205	3.52747	3.52908	3.53064	3.53002	3.53157	3.53157	3.51877	3.52018
3.44584	3.44692	3.4476	3.44809	3.44809	3.44881	3.44585	3.44685	3.44685	3.46397	3.46504	3.4659	3.46867	3.46962	3.46962	3.48996	3.4909	3.4909	3.50895	3.51034	3.51034	3.5041	3.5041	3.50534	3.46766	3.4702	3.46677	3.46406	3.46798	3.46798	3.52865	3.52865	3.53009	3.53501	3.53513	3.43771	3.51496	3.51625	3.51748	3.53064	3.53205	3.53364	3.52908	3.53064	3.53211	3.53157	3.53157	3.53329	3.52018	3.52169
3.44692	3.4476	3.4476	3.44809	3.44881	3.44964	3.44685	3.44685	3.44772	3.46504	3.4659	3.4659	3.46962	3.46962	3.47073	3.4909	3.4909	3.49209	3.51034	3.51034	3.5116	3.5041	3.50534	3.50534	3.4702	3.46677	3.46677	3.46798	3.46798	3.46485	3.52865	3.53009	3.53009	3.53513	3.43771	3.44787	3.51625	3.51748	3.51912	3.53205	3.53364	3.53364	3.53064	3.53211	3.53211	3.53157	3.53329	3.53329	3.52169	3.52319
3.4476	3.4476	3.44852	3.44881	3.44964	3.44964	3.44685	3.44772	3.44772	3.4659	3.4659	3.46686	3.46962	3.47073	3.47162	3.4909	3.49209	3.49209	3.51034	3.5116	3.51267	3.50534	3.50534	3.50659	3.46677	3.46677	3.46502	3.46798	3.46485	3.46485	3.53009	3.53009	3.53167	3.43771	3.44787	3.45791	3.51748	3.51912	3.51912	3.53364	3.53364	3.53517	3.53211	3.53211	3.53375	3.53329	3.53329	3.53479	3.52319	3.52319
3.4476	3.44852	3.44852	3.44964	3.44964	3.45074	3.44772	3.44772	3.44855	3.4659	3.46686	3.46686	3.47073	3.47162	3.4725	3.49209	3.49209	3.49314	3.5116	3.51267	3.51406	3.50534	3.50659	3.50659	3.46677	3.46502	3.46401	3.46485	3.46485	3.46295	3.53009	3.53167	3.53167	3.44787	3.45791	3.46811	3.51912	3.51912	3.5205	3.53364	3.53517	3.53682	3.53211	3.53375	3.53526	3.53329	3.53479	3.53479	3.52319	3.52468
3.44852	3.44852	3.44959	3.44964	3.45074	3.45074	3.44772	3.44855	3.44855	3.46686	3.46686	3.4677	3.47162	3.4725	3.47342	3.49209	3.49314	3.49314	3.51267	3.51406	3.51529	3.50659	3.50659	3.50778	3.46502	3.46401	3.46401	3.46485	3.46295	3.46206	3.53167	3.53167	3.53329	3.45791	3.46811	3.47892	3.51912	3.5205	3.5205	3.53517	3.53682	3.53825	3.53375	3.53526	3.53526	3.53479	3.53479	3.53641	3.52468	3.52468
3.44852	3.44959	3.44959	3.45074	3.45074	3.45157	3.44855	3.44855	3.44956	3.46686	3.4677	3.46862	3.4725	3.47342	3.47439	3.49314	3.49314	3.49421	3.51406	3.51529	3.51529	3.50659	3.50778	3.50897	3.46401	3.46401	3.46386	3.46295	3.46206	3.46178	3.53167	3.53329	3.53329	3.46811	3.47892	3.47124	3.5205	3.5205	3.52203	3.53682	3.53825	3.53825	3.53526	3.53526	3.53693	3.53479	3.53641	3.53798	3.52468	3.52641
3.44959	3.44959	3.45033	3.45074	3.45157	3.45245	3.44855	3.44956	3.45028	3.4677	3.46862	3.46956	3.47342	3.47439	3.47518	3.49314	3.49421	3.49421	3.51529	3.51529	3.51666	3.50778	3.50897	3.50897	3.46401	3.46386	3.46376	3.46206	3.46178	3.46179	3.53329	3.53329	3.53335	3.47892	3.47124	3.47124	3.5205	3.52203	3.52203	3.53825	3.53825	3.54007	3.53526	3.53693	3.53862	3.53641	3.53798	3.53964	3.52641	3.52766
3.44959	3.45033	3.45033	3.45157	3.45245	3.45328	3.44956	3.45028	3.45117	3.46862	3.46956	3.47057	3.47439	3.47518	3.47624	3.49421	3.49421	3.49529	3.51529	3.51666	3.51782	3.50897	3.50897	3.51034	3.46386	3.46376	3.46376	3.46178	3.46179	3.46179	3.53329	3.53335	3.43453	3.47124	3.47124	3.46498	3.52203	3.52203	3.5234	3.53825	3.54007	3.54023	3.53693	3.53862	3.53862	3.53798	3.53964	3.54125	3.52766	3.52923
3.45033	3.45033	3.45115	3.45245	3.45328	3.45415	3.45028	3.45117	3.45213	3.46956	3.47057	3.47057	3.47518	3.47624	3.47723	3.49421	3.49529	3.49636	3.51666	3.51782	3.51782	3.50897	3.51034	3.51034	3.46376	3.46376	3.46403	3.46179	3.46179	3.4621	3.53335	3.43453	3.44514	3.47124	3.46498	3.46498	3.52203	3.5234	3.5234	3.54007	3.54023	3.43631	3.53862	3.53862	3.54003	3.53964	3.54125	3.54295	3.52923	3.5309
3.45033	3.45115	3.45192	3.45328	3.45415	3.45507	3.45117	3.45213	3.45297	3.47057	3.47057	3.47137	3.47624	3.47723	3.47816	3.49529	3.49636	3.49753	3.51782	3.51782	3.51923	3.51034	3.51034	3.51127	3.46376	3.46403	3.46453	3.46179	3.4621	3.46243	3.43453	3.44514	3.45605	3.46498	3.46498	3.46126	3.5234	3.5234	3.525	3.54023	3.43631	3.44688	3.53862	3.54003	3.54003	3.54125	3.54295	3.54468	3.5309	3.5309
3.45115	3.45192	3.45299	3.45415	3.45507	3.4559	3.45213	3.45297	3.45369	3.47057	3.47137	3.47217	3.47723	3.47816	3.47816	3.49636	3.49753	3.49874	3.51782	3.51923	3.51923	3.51034	3.51127	3.51127	3.46403	3.46453	3.46495	3.4621	3.46243	3.46243	3.44514	3.45605	3.46644	3.46498	3.46126	3.45896	3.5234	3.525	3.525	3.43631	3.44688	3.45722	3.54003	3.54003	3.54178	3.54295	3.54468	3.54468	3.5309	3.5324
3.45192	3.45299	3.45386	3.45507	3.4559	3.4559	3.45297	3.45369	3.45452	3.47137	3.47217	3.47307	3.47816	3.47816	3.47909	3.49753	3.49874	3.49963	3.51923	3.51923	3.52054	3.51127	3.51127	3.51249	3.46453	3.46495	3.46495	3.46243	3.46243	3.46321	3.45605	3.46644	3.47691	3.46126	3.45896	3.45758	3.525	3.525	3.52653	3.44688	3.45722	3.46841	3.54003	3.54178	3.54178	3.54468	3.54468	3.5464	3.5324	3.5324
3.45299	3.45386	3.45386	3.4559	3.4559	3.45669	3.45369	3.45452	3.45531	3.47217	3.47307	3.47404	3.47816	3.47909	3.48001	3.49874	3.49963	3.50085	3.51923	3.52054	3.52187	3.51127	3.51249	3.51249	3.46495	3.46495	3.46572	3.46243	3.46321	3.46321	3.46644	3.47691	3.46951	3.45896	3.45758	3.45758	3.525	3.52653	3.52653	3.45722	3.46841	3.47886	3.54178	3.54178	3.54348	3.54468	3.5464	3.54809	3.5324	3.53402
3.45386	3.45386	3.4547	3.4559	3.45669	3.45748	3.45452	3.45531	3.45606	3.47307	3.47404	3.47404	3.47909	3.48001	3.48095	3.49963	3.50085	3.50085	3.52054	3.52187	3.52324	3.51249	3.51249	3.51361	3.46495	3.46572	3.46572	3.46321	3.46321	3.46363	3.47691	3.46951	3.46951	3.45758	3.45758	3.45678	3.52653	3.52653	3.52789	3.46841	3.47886	3.48887	3.54178	3.54348	3.54497	3.5464	3.54809	3.54979	3.53402	3.53551
3.45386	3.4547	3.45541	3.45669	3.45748	3.4583	3.45531	3.45606	3.457	3.47404	3.47404	3.47491	3.48001	3.48095	3.48194	3.50085	3.50085	3.50198	3.52187	3.52324	3.52454	3.51249	3.51361	3.515	3.46572	3.46572	3.46654	3.46321	3.46363	3.46446	3.46951	3.46951	3.46339	3.45758	3.45678	3.45657	3.52653	3.52789	3.52957	3.47886	3.48887	3.4906	3.54348	3.54497	3.54667	3.54809	3.54979	3.55154	3.53551	3.53717
3.4547	3.45541	3.45625	3.45748	3.4583	3.45915	3.45606	3.457	3.45778	3.47404	3.47491	3.47572	3.48095	3.48194	3.48286	3.50085	3.50198	3.50306	3.52324	3.52454	3.52454	3.51361	3.515	3.515	3.46572	3.46654	3.46711	3.46363	3.46446	3.46514	3.46951	3.46339	3.46339	3.45678	3.45657	3.45647	3.52789	3.52957	3.52957	3.48887	3.4906	3.48657	3.54497	3.54667	3.54854	3.54979	3.55154	3.5533	3.53717	3.53717
3.45541	3.45625	3.45625	3.4583	3.45915	3.45994	3.457	3.45778	3.4585	3.47491	3.47572	3.47711	3.48194	3.48286	3.48382	3.50198	3.50306	3.50306	3.52454	3.52454	3.52591	3.515	3.515	3.51612	3.46654	3.46711	3.46787	3.46446	3.46514	3.46514	3.46339	3.46339	3.45966	3.45657	3.45647	3.45667	3.52957	3.52957	3.53096	3.4906	3.48657	3.48657	3.54667	3.54854	3.55014	3.55154	3.5533	3.55516	3.53717	3.53868
3.45625	3.45625	3.45715	3.45915	3.45994	3.46074	3.45778	3.4585	3.4585	3.47572	3.47711	3.47745	3.48286	3.48382	3.48476	3.50306	3.50306	3.5041	3.52454	3.52591	3.52735	3.515	3.51612	3.51612	3.46711	3.46787	3.4687	3.46514	3.46514	3.466	3.46339	3.45966	3.45735	3.45647	3.45667	3.45728	3.52957	3.53096	3.53096	3.48657	3.48657	3.48411	3.54854	3.55014	3.55014	3.5533	3.55516	3.55516	3.53868	3.54025
3.45625	3.45715	3.45779	3.45994	3.46074	3.46153	3.4585	3.4585	3.45943	3.47711	3.47745	3.47848	3.48382	3.48476	3.48566	3.50306	3.5041	3.50532	3.52591	3.52735	3.52863	3.51612	3.51612	3.5175	3.46787	3.4687	3.46976	3.46514	3.466	3.46692	3.45966	3.45735	3.45735	3.45667	3.45728	3.45761	3.53096	3.53096	3.53225	3.48657	3.48411	3.48267	3.55014	3.55014	3.55204	3.55516	3.55516	3.557	3.54025	3.54193
3.45715	3.45779	3.45779	3.46074	3.46153	3.46153	3.4585	3.45943	3.4601	3.47745	3.47848	3.47931	3.48476	3.48566	3.48566	3.5041	3.50532	3.50642	3.52735	3.52863	3.53004	3.51612	3.5175	3.51862	3.4687	3.46976	3.47051	3.466	3.46692	3.46765	3.45735	3.45735	3.45599	3.45728	3.45761	3.4581	3.53096	3.53225	3.53225	3.48411	3.48267	3.48267	3.55014	3.55204	3.5537	3.55516	3.557	3.55893	3.54193	3.54193
3.45779	3.45779	3.45872	3.46153	3.46153	3.4624	3.45943	3.4601	3.46103	3.47848	3.47931	3.48032	3.48566	3.48566	3.48661	3.50532	3.50642	3.50642	3.52863	3.53004	3.53142	3.5175	3.51862	3.51862	3.46976	3.47051	3.47133	3.46692	3.46765	3.46848	3.45735	3.45599	3.4552	3.45761	3.4581	3.45865	3.53225	3.53225	3.43217	3.48267	3.48267	3.48215	3.55204	3.5537	3.55543	3.557	3.55893	3.56067	3.54193	3.54355
3.45779	3.45872	3.4594	3.46153	3.4624	3.4624	3.4601	3.46103	3.46173	3.47931	3.48032	3.48108	3.48566	3.48661	3.48745	3.50642	3.50642	3.50749	3.53004	3.53142	3.53142	3.51862	3.51862	3.5199	3.47051	3.47133	3.47133	3.46765	3.46848	3.46931	3.45599	3.4552	3.4552	3.4581	3.45865	3.45865	3.53225	3.43217	3.44315	3.48267	3.48215	3.48185	3.5537	3.55543	3.55726	3.55893	3.56067	3.56135	3.54355	3.54355
3.45872	3.4594	3.46022	3.4624	3.4624	3.46306	3.46103	3.46173	3.46263	3.48032	3.48108	3.48199	3.48661	3.48745	3.48854	3.50642	3.50749	3.50878	3.53142	3.53142	3.53297	3.51862	3.5199	3.52123	3.47133	3.47133	3.47219	3.46848	3.46931	3.47017	3.4552	3.4552	3.45489	3.45865	3.45865	3.45944	3.43217	3.44315	3.45361	3.48215	3.48185	3.48185	3.55543	3.55726	3.5591	3.56067	3.56135	3.46015	3.54355	3.54532
3.4594	3.46022	3.46022	3.4624	3.46306	3.46385	3.46173	3.46263	3.46326	3.48108	3.48199	3.48199	3.48745	3.48854	3.4894	3.50749	3.50878	3.50982	3.53142	3.53297	3.53449	3.5199	3.52123	3.52238	3.47133	3.47219	3.47298	3.46931	3.47017	3.47094	3.4552	3.45489	3.45489	3.45865	3.45944	3.46017	3.44315	3.45361	3.46455	3.48185	3.48185	3.48203	3.55726	3.5591	3.56082	3.56135	3.46015	3.47085	3.54532	3.54532
3.46022	3.46022	3.46098	3.46306	3.46385	3.4647	3.46263	3.46326	3.46326	3.48199	3.48199	3.48286	3.48854	3.4894	3.4894	3.50878	3.50982	3.51107	3.53297	3.53449	3.53571	3.52123	3.52238	3.52365	3.47219	3.47298	3.47298	3.47017	3.47094	3.47159	3.45489	3.45489	3.45478	3.45944	3.46017	3.46017	3.45361	3.46455	3.47471	3.48185	3.48203	3.48242	3.5591	3.56082	3.56214	3.46015	3.47085	3.48165	3.54532	3.54695
3.46022	3.46098	3.46098	3.46385	3.4647	3.4655	3.46326	3.46326	3.46399	3.48199	3.48286	3.48369	3.4894	3.4894	3.49037	3.50982	3.51107	3.51107	3.53449	3.53571	3.53571	3.52238	3.52365	3.52502	3.47298	3.47298	3.47363	3.47094	3.47159	3.47254	3.45489	3.45478	3.45502	3.46017	3.46017	3.46088	3.46455	3.47471	3.48576	3.48203	3.48242	3.48242	3.56082	3.56214	3.4601	3.47085	3.48165	3.49177	3.54695	3.54695
3.46098	3.46098	3.46177	3.4647	3.4655	3.4655	3.46326	3.46399	3.46485	3.48286	3.48369	3.48467	3.4894	3.49037	3.49144	3.51107	3.51107	3.51224	3.53571	3.53571	3.53724	3.52365	3.52502	3.52629	3.47298	3.47363	3.47363	3.47159	3.47254	3.47254	3.45478	3.45502	3.45502	3.46017	3.46088	3.46162	3.47471	3.48576	3.48443	3.48242	3.48242	3.48298	3.56214	3.4601	3.47019	3.48165	3.49177	3.50178	3.54695	3.54863
3.46098	3.46177	3.46177	3.4655	3.4655	3.46631	3.46399	3.46485	3.46485	3.48369	3.48467	3.48467	3.49037	3.49144	3.4923	3.51107	3.51224	3.51224	3.53571	3.53724	3.53874	3.52502	3.52629	3.52629	3.47363	3.47363	3.47461	3.47254	3.47254	3.47346	3.45502	3.45502	3.45526	3.46088	3.46162	3.46243	3.48576	3.48443	3.48443	3.48242	3.48298	3.48374	3.4601	3.47019	3.48113	3.49177	3.50178	3.49314	3.54863	3.5504
3.46177	3.46177	3.4625	3.4655	3.46631	3.46703	3.46485	3.46485	3.46557	3.48467	3.48467	3.4855	3.49144	3.4923	3.4932	3.51224	3.51224	3.51332	3.53724	3.53874	3.54018	3.52629	3.52629	3.52767	3.47363	3.47461	3.47461	3.47254	3.47346	3.47415	3.45502	3.45526	3.45594	3.46162	3.46243	3.46316	3.48443	3.48443	3.48061	3.48298	3.48374	3.48374	3.47019	3.48113	3.49166	3.50178	3.49314	3.48545	3.5504	3.5504
3.46177	3.4625	3.4625	3.46631	3.46703	3.46703	3.46485	3.46557	3.46629	3.48467	3.4855	3.4855	3.4923	3.4932	3.49425	3.51224	3.51332	3.5146	3.53874	3.54018	3.54018	3.52629	3.52767	3.52886	3.47461	3.47461	3.4754	3.47346	3.47415	3.47513	3.45526	3.45594	3.45621	3.46243	3.46316	3.46316	3.48443	3.48061	3.47841	3.48374	3.48374	3.48429	3.48113	3.49166	3.50226	3.49314	3.48545	3.48061	3.5504	3.55208
3.4625	3.4625	3.46345	3.46703	3.46703	3.4679	3.46557	3.46629	3.46703	3.4855	3.4855	3.4864	3.4932	3.49425	3.49521	3.51332	3.5146	3.51573	3.54018	3.54018	3.54172	3.52767	3.52886	3.53019	3.47461	3.4754	3.47652	3.47415	3.47513	3.47586	3.45594	3.45621	3.45674	3.46316	3.46316	3.46398	3.48061	3.47841	3.47841	3.48374	3.48429	3.48497	3.49166	3.50226	3.49398	3.48545	3.48061	3.47764	3.55208	3.55208
3.4625	3.46345	3.46417	3.46703	3.4679	3.4679	3.46629	3.46703	3.46769	3.4855	3.4864	3.48729	3.49425	3.49521	3.49521	3.5146	3.51573	3.5171	3.54018	3.54172	3.54324	3.52886	3.53019	3.53172	3.4754	3.47652	3.47715	3.47513	3.47586	3.47586	3.45621	3.45674	3.45736	3.46316	3.46398	3.46398	3.47841	3.47841	3.47715	3.48429	3.48497	3.48574	3.50226	3.49398	3.49398	3.48061	3.47764	3.47764	3.55208	3.55385
3.46345	3.46417	3.46417	3.4679	3.4679	3.46863	3.46703	3.46769	3.46769	3.4864	3.48729	3.48729	3.49521	3.49521	3.49622	3.51573	3.5171	3.5171	3.54172	3.54324	3.54324	3.53019	3.53172	3.53301	3.47652	3.47715	3.47782	3.47586	3.47586	3.47665	3.45674	3.45736	3.45736	3.46398	3.46398	3.46478	3.47841	3.47715	3.47715	3.48497	3.48574	3.48681	3.49398	3.49398	3.48626	3.47764	3.47764	3.47592	3.55385	3.55385
3.46417	3.46417	3.465	3.4679	3.46863	3.46863	3.46769	3.46769	3.46862	3.48729	3.48729	3.48835	3.49521	3.49622	3.49722	3.5171	3.5171	3.51831	3.54324	3.54324	3.54481	3.53172	3.53301	3.53301	3.47715	3.47782	3.47782	3.47586	3.47665	3.47743	3.45736	3.45736	3.45807	3.46398	3.46478	3.46545	3.47715	3.47715	3.47653	3.48574	3.48681	3.48761	3.49398	3.48626	3.4813	3.47764	3.47592	3.47464	3.55385	3.55565
3.46417	3.465	3.46572	3.46863	3.46863	3.46941	3.46769	3.46862	3.46862	3.48729	3.48835	3.48835	3.49622	3.49722	3.49722	3.5171	3.51831	3.51944	3.54324	3.54481	3.54629	3.53301	3.53301	3.53448	3.47782	3.47782	3.4788	3.47665	3.47743	3.47743	3.45736	3.45807	3.45876	3.46478	3.46545	3.46638	3.47715	3.47653	3.47653	3.48681	3.48761	3.48848	3.48626	3.4813	3.4813	3.47592	3.47464	3.4742	3.55565	3.55565
3.465	3.46572	3.46662	3.46863	3.46941	3.4702	3.46862	3.46862	3.46937	3.48835	3.48835	3.48908	3.49722	3.49722	3.4982	3.51831	3.51944	3.52071	3.54481	3.54629	3.54778	3.53301	3.53448	3.53578	3.47782	3.4788	3.4788	3.47743	3.47743	3.47817	3.45807	3.45876	3.45876	3.46545	3.46638	3.46638	3.47653	3.47653	3.4765	3.48761	3.48848	3.48948	3.4813	3.4813	3.47828	3.47464	3.4742	3.47401	3.55565	3.55741
3.46572	3.46662	3.46662	3.46941	3.4702	3.47094	3.46862	3.46937	3.46937	3.48835	3.48908	3.48908	3.49722	3.4982	3.4982	3.51944	3.52071	3.52196	3.54629	3.54778	3.54951	3.53448	3.53578	3.53724	3.4788	3.4788	3.47957	3.47743	3.47817	3.47817	3.45876	3.45876	3.45921	3.46638	3.46638	3.46722	3.47653	3.4765	3.4765	3.48848	3.48948	3.49016	3.4813	3.47828	3.47625	3.4742	3.47401	3.47401	3.55741	3.55923
3.46662	3.46662	3.46733	3.4702	3.47094	3.47167	3.46937	3.46937	3.47017	3.48908	3.48908	3.49003	3.4982	3.4982	3.49916	3.52071	3.52196	3.52325	3.54778	3.54951	3.54951	3.53578	3.53724	3.53874	3.4788	3.47957	3.48026	3.47817	3.47817	3.47913	3.45876	3.45921	3.4601	3.46638	3.46722	3.46722	3.4765	3.4765	3.47657	3.48948	3.49016	3.49119	3.47828	3.47625	3.47625	3.47401	3.47401	3.47394	3.55923	3.56094
3.46662	3.46733	3.4681	3.47094	3.47167	3.47266	3.46937	3.47017	3.47017	3.48908	3.49003	3.49003	3.4982	3.49916	3.50029	3.52196	3.52325	3.52325	3.54951	3.54951	3.55115	3.53724	3.53874	3.53874	3.47957	3.48026	3.48117	3.47817	3.47913	3.47983	3.45921	3.4601	3.46065	3.46722	3.46722	3.46781	3.4765	3.47657	3.47657	3.49016	3.49119	3.49119	3.47625	3.47625	3.47509	3.47401	3.47394	3.47433	3.56094	3.56237
3.46733	3.4681	3.4681	3.47167	3.47266	3.47266	3.47017	3.47017	3.47083	3.49003	3.49003	3.49095	3.49916	3.50029	3.50029	3.52325	3.52325	3.52458	3.54951	3.55115	3.5528	3.53874	3.53874	3.54016	3.48026	3.48117	3.48205	3.47913	3.47983	3.48057	3.4601	3.46065	3.4615	3.46722	3.46781	3.4687	3.47657	3.47657	3.47687	3.49119	3.49119	3.49217	3.47625	3.47509	3.47459	3.47394	3.47433	3.47469	3.56237	3.56237
3.4681	3.4681	3.46877	3.47266	3.47266	3.47318	3.47017	3.47083	3.47165	3.49003	3.49095	3.49196	3.50029	3.50029	3.50117	3.52325	3.52458	3.5258	3.55115	3.5528	3.5528	3.53874	3.54016	3.54173	3.48117	3.48205	3.48283	3.47983	3.48057	3.48153	3.46065	3.4615	3.46207	3.46781	3.4687	3.4687	3.47657	3.47687	3.47687	3.49119	3.49217	3.49217	3.47509	3.47459	3.47413	3.47433	3.47469	3.47535	3.56237	3.46136
3.4681	3.46877	3.46965	3.47266	3.47318	3.47403	3.47083	3.47165	3.47226	3.49095	3.49196	3.49196	3.50029	3.50117	3.50212	3.52458	3.5258	3.5258	3.5528	3.5528	3.55448	3.54016	3.54173	3.54173	3.48205	3.48283	3.48366	3.48057	3.48153	3.48233	3.4615	3.46207	3.46207	3.4687	3.4687	3.46952	3.47687	3.47687	3.47743	3.49217	3.49217	3.49306	3.47459	3.47413	3.47425	3.47469	3.47535	3.47535	3.46136	3.47195
3.46877	3.46965	3.47023	3.47318	3.47403	3.47403	3.47165	3.47226	3.47226	3.49196	3.49196	3.49287	3.50117	3.50212	3.50327	3.5258	3.5258	3.52711	3.5528	3.55448	3.55448	3.54173	3.54173	3.54336	3.48283	3.48366	3.48445	3.48153	3.48233	3.48314	3.46207	3.46207	3.46288	3.4687	3.46952	3.47027	3.47687	3.47743	3.47794	3.49217	3.49306	3.49306	3.47413	3.47425	3.47453	3.47535	3.47535	3.47608	3.47195	3.48263
3.46965	3.47023	3.47097	3.47403	3.47403	3.47478	3.47226	3.47226	3.4732	3.49196	3.49287	3.49287	3.50212	3.50327	3.50424	3.5258	3.52711	3.5284	3.55448	3.55448	3.55605	3.54173	3.54336	3.54336	3.48366	3.48445	3.48525	3.48233	3.48314	3.48401	3.46207	3.46288	3.46345	3.46952	3.47027	3.47104	3.47743	3.47794	3.47794	3.49306	3.49306	3.49409	3.47425	3.47453	3.47484	3.47535	3.47608	3.47669	3.48263	3.49295
3.47023	3.47097	3.47194	3.47403	3.47478	3.47478	3.47226	3.4732	3.47394	3.49287	3.49287	3.49372	3.50327	3.50424	3.50531	3.52711	3.5284	3.5297	3.55448	3.55605	3.55777	3.54336	3.54336	3.54484	3.48445	3.48525	3.48596	3.48314	3.48401	3.48401	3.46288	3.46345	3.46438	3.47027	3.47104	3.47104	3.47794	3.47794	3.47882	3.49306	3.49409	3.49495	3.47453	3.47484	3.47543	3.47608	3.47669	3.47749	3.49295	3.50321
3.47097	3.47194	3.47257	3.47478	3.47478	3.4756	3.4732	3.47394	3.47394	3.49287	3.49372	3.49465	3.50424	3.50531	3.50635	3.5284	3.5297	3.53127	3.55605	3.55777	3.55777	3.54336	3.54484	3.54484	3.48525	3.48596	3.48686	3.48401	3.48401	3.48486	3.46345	3.46438	3.46499	3.47104	3.47104	3.4718	3.47794	3.47882	3.47952	3.49409	3.49495	3.49495	3.47484	3.47543	3.47595	3.47669	3.47749	3.47749	3.50321	3.51373
3.47194	3.47257	3.47257	3.47478	3.4756	3.47646	3.47394	3.47394	3.4747	3.49372	3.49465	3.4956	3.50531	3.50635	3.50752	3.5297	3.53127	3.53262	3.55777	3.55777	3.55966	3.54484	3.54484	3.54632	3.48596	3.48686	3.48773	3.48401	3.48486	3.48486	3.46438	3.46499	3.4656	3.47104	3.4718	3.47249	3.47882	3.47952	3.48038	3.49495	3.49495	3.49601	3.47543	3.47595	3.47595	3.47749	3.47749	3.47833	3.51373	3.51123
3.47257	3.47257	3.47339	3.4756	3.47646	3.47715	3.47394	3.4747	3.47543	3.49465	3.4956	3.49672	3.50635	3.50752	3.50752	3.53127	3.53262	3.53404	3.55777	3.55966	3.55966	3.54484	3.54632	3.54791	3.48686	3.48773	3.48869	3.48486	3.48486	3.48578	3.46499	3.4656	3.46634	3.4718	3.47249	3.47249	3.47952	3.48038	3.4811	3.49495	3.49601	3.49689	3.47595	3.47595	3.47649	3.47749	3.47833	3.47833	3.51123	3.51123
3.47257	3.47339	3.47339	3.47646	3.47715	3.47794	3.4747	3.47543	3.47543	3.4956	3.49672	3.49672	3.50752	3.50752	3.50862	3.53262	3.53404	3.53555	3.55966	3.55966	3.5614	3.54632	3.54791	3.54791	3.48773	3.48869	3.48941	3.48486	3.48578	3.48651	3.4656	3.46634	3.46715	3.47249	3.47249	3.47341	3.48038	3.4811	3.4811	3.49601	3.49689	3.49689	3.47595	3.47649	3.47649	3.47833	3.47833	3.47915	3.51123	3.50592
3.47339	3.47339	3.47416	3.47715	3.47794	3.4787	3.47543	3.47543	3.47603	3.49672	3.49672	3.49754	3.50752	3.50862	3.50963	3.53404	3.53555	3.53691	3.55966	3.5614	3.56314	3.54791	3.54791	3.54952	3.48869	3.48941	3.49031	3.48578	3.48651	3.48651	3.46634	3.46715	3.46781	3.47249	3.47341	3.47341	3.4811	3.4811	3.48197	3.49689	3.49689	3.49786	3.47649	3.47649	3.47737	3.47833	3.47915	3.47915	3.50592	3.50288
3.47339	3.47416	3.47499	3.47794	3.4787	3.4787	3.47543	3.47603	3.47708	3.49672	3.49754	3.49851	3.50862	3.50963	3.51093	3.53555	3.53691	3.53691	3.5614	3.56314	3.56495	3.54791	3.54952	3.55118	3.48941	3.49031	3.49031	3.48651	3.48651	3.48727	3.46715	3.46781	3.46853	3.47341	3.47341	3.47429	3.4811	3.48197	3.4828	3.49689	3.49786	3.49877	3.47649	3.47737	3.47809	3.47915	3.47915	3.47998	3.50288	3.50098
3.47416	3.47499	3.47582	3.4787	3.4787	3.47963	3.47603	3.47708	3.47708	3.49754	3.49851	3.4996	3.50963	3.51093	3.51191	3.53691	3.53691	3.53839	3.56314	3.56495	3.56676	3.54952	3.55118	3.55298	3.49031	3.49031	3.49126	3.48651	3.48727	3.48819	3.46781	3.46853	3.4691	3.47341	3.47429	3.47504	3.48197	3.4828	3.48359	3.49786	3.49877	3.49877	3.47737	3.47809	3.47891	3.47915	3.47998	3.47998	3.50098	3.5
3.47499	3.47582	3.47582	3.4787	3.47963	3.48036	3.47708	3.47708	3.47779	3.49851	3.4996	3.50046	3.51093	3.51191	3.51305	3.53691	3.53839	3.53839	3.56495	3.56676	3.56862	3.55118	3.55298	3.55298	3.49031	3.49126	3.49126	3.48727	3.48819	3.48905	3.46853	3.4691	3.46989	3.47429	3.47504	3.47504	3.4828	3.48359	3.48359	3.49877	3.49877	3.49975	3.47809	3.47891	3.47961	3.47998	3.47998	3.48075	3.5	3.49949
3.47582	3.47582	3.47669	3.47963	3.48036	3.48107	3.47708	3.47779	3.47867	3.4996	3.50046	3.50046	3.51191	3.51305	3.51424	3.53839	3.53839	3.53992	3.56676	3.56862	3.57056	3.55298	3.55298	3.55465	3.49126	3.49126	3.49218	3.48819	3.48905	3.48905	3.4691	3.46989	3.47059	3.47504	3.47504	3.47579	3.48359	3.48359	3.48457	3.49877	3.49975	3.50069	3.47891	3.47961	3.47961	3.47998	3.48075	3.48175	3.49949	3.49957
3.47582	3.47669	3.47733	3.48036	3.48107	3.48184	3.47779	3.47867	3.47935	3.50046	3.50046	3.50161	3.51305	3.51424	3.51424	3.53839	3.53992	3.54152	3.56862	3.57056	3.57056	3.55298	3.55465	3.5564	3.49126	3.49218	3.49307	3.48905	3.48905	3.48994	3.46989	3.47059	3.47145	3.47504	3.47579	3.47665	3.48359	3.48457	3.48549	3.49975	3.50069	3.50152	3.47961	3.47961	3.48051	3.48075	3.48175	3.48268	3.49957	3.49985
3.47669	3.47733	3.47807	3.48107	3.48184	3.48282	3.47867	3.47935	3.48018	3.50046	3.50161	3.50262	3.51424	3.51424	3.51535	3.53992	3.54152	3.54152	3.57056	3.57056	3.57242	3.55465	3.5564	3.5581	3.49218	3.49307	3.49307	3.48905	3.48994	3.49077	3.47059	3.47145	3.47145	3.47579	3.47665	3.47665	3.48457	3.48549	3.48549	3.50069	3.50152	3.50152	3.47961	3.48051	3.48051	3.48175	3.48268	3.48268	3.49985	3.50046
3.47733	3.47807	3.47807	3.48184	3.48282	3.48353	3.47935	3.48018	3.48018	3.50161	3.50262	3.50262	3.51424	3.51535	3.51535	3.54152	3.54152	3.54298	3.57056	3.57242	3.57448	3.5564	3.5581	3.5581	3.49307	3.49307	3.49374	3.48994	3.49077	3.49164	3.47145	3.47145	3.4721	3.47665	3.47665	3.47744	3.48549	3.48549	3.48631	3.50152	3.50152	3.50265	3.48051	3.48051	3.48154	3.48268	3.48268	3.48359	3.50046	3.50108
3.47807	3.47807	3.47898	3.48282	3.48353	3.48439	3.48018	3.48018	3.48097	3.50262	3.50262	3.50361	3.51535	3.51535	3.51656	3.54152	3.54298	3.54453	3.57242	3.57448	3.57647	3.5581	3.5581	3.55995	3.49307	3.49374	3.49374	3.49077	3.49164	3.49164	3.47145	3.4721	3.47274	3.47665	3.47744	3.47744	3.48549	3.48631	3.48714	3.50152	3.50265	3.50366	3.48051	3.48154	3.48229	3.48268	3.48359	3.48359	3.50108	3.50188
3.47807	3.47898	3.47972	3.48353	3.48439	3.48537	3.48018	3.48097	3.48194	3.50262	3.50361	3.5047	3.51535	3.51656	3.51775	3.54298	3.54453	3.54614	3.57448	3.57647	3.57647	3.5581	3.55995	3.56159	3.49374	3.49374	3.49468	3.49164	3.49164	3.49257	3.4721	3.47274	3.4735	3.47744	3.47744	3.47824	3.48631	3.48714	3.48714	3.50265	3.50366	3.50366	3.48154	3.48229	3.48309	3.48359	3.48359	3.48459	3.50188	3.50188
3.47898	3.47972	3.48061	3.48439	3.48537	3.48537	3.48097	3.48194	3.48279	3.50361	3.5047	3.5047	3.51656	3.51775	3.51775	3.54453	3.54614	3.54776	3.57647	3.57647	3.57849	3.55995	3.56159	3.56159	3.49374	3.49468	3.49468	3.49164	3.49257	3.49257	3.47274	3.4735	3.47438	3.47744	3.47824	3.47888	3.48714	3.48714	3.4882	3.50366	3.50366	3.50464	3.48229	3.48309	3.48309	3.48359	3.48459	3.48459	3.50188	3.50276
3.47972	3.48061	3.48061	3.48537	3.48537	3.48613	3.48194	3.48279	3.48344	3.5047	3.5047	3.50573	3.51775	3.51775	3.51891	3.54614	3.54776	3.54776	3.57647	3.57849	3.58048	3.56159	3.56159	3.56361	3.49468	3.49468	3.49562	3.49257	3.49257	3.49345	3.4735	3.47438	3.47495	3.47824	3.47888	3.47888	3.48714	3.4882	3.48919	3.50366	3.50464	3.50567	3.48309	3.48309	3.48406	3.48459	3.48459	3.48556	3.50276	3.50381
3.48061	3.48061	3.48137	3.48537	3.48613	3.48696	3.48279	3.48344	3.48421	3.5047	3.50573	3.50573	3.51775	3.51891	3.52024	3.54776	3.54776	3.5495	3.57849	3.58048	3.58251	3.56159	3.56361	3.56558	3.49468	3.49562	3.49562	3.49257	3.49345	3.49345	3.47438	3.47495	3.47495	3.47888	3.47888	3.47983	3.4882	3.48919	3.48997	3.50464	3.50567	3.50672	3.48309	3.48406	3.48406	3.48459	3.48556	3.48658	3.50381	3.50381
3.48061	3.48137	3.4823	3.48613	3.48696	3.48696	3.48344	3.48421	3.48511	3.50573	3.50573	3.50682	3.51891	3.52024	3.52146	3.54776	3.5495	3.5495	3.58048	3.58251	3.58251	3.56361	3.56558	3.56558	3.49562	3.49562	3.4966	3.49345	3.49345	3.49432	3.47495	3.47495	3.47575	3.47888	3.47983	3.4807	3.48919	3.48997	3.49079	3.50567	3.50672	3.50788	3.48406	3.48406	3.48494	3.48556	3.48658	3.48658	3.50381	3.50473
3.48137	3.4823	3.48303	3.48696	3.48696	3.48782	3.48421	3.48511	3.48511	3.50573	3.50682	3.50682	3.52024	3.52146	3.52275	3.5495	3.5495	3.55111	3.58251	3.58251	3.58457	3.56558	3.56558	3.56747	3.49562	3.4966	3.4966	3.49345	3.49432	3.49544	3.47495	3.47575	3.47575	3.47983	3.4807	3.4807	3.48997	3.49079	3.492	3.50672	3.50788	3.50875	3.48406	3.48494	3.48494	3.48658	3.48658	3.48758	3.50473	3.50593
3.4823	3.48303	3.48303	3.48696	3.48782	3.48882	3.48511	3.48511	3.48601	3.50682	3.50682	3.508	3.52146	3.52275	3.52417	3.5495	3.55111	3.55289	3.58251	3.58457	3.58667	3.56558	3.56747	3.56747	3.4966	3.4966	3.49751	3.49432	3.49544	3.49544	3.47575	3.47575	3.47648	3.4807	3.4807	3.48168	3.49079	3.492	3.49278	3.50788	3.50875	3.50996	3.48494	3.48494	3.48597	3.48658	3.48758	3.48758	3.50593	3.50695
3.48303	3.48303	3.48397	3.48782	3.48882	3.48955	3.48511	3.48601	3.48687	3.50682	3.508	3.50908	3.52275	3.52417	3.52533	3.55111	3.55289	3.55464	3.58457	3.58667	3.58667	3.56747	3.56747	3.56972	3.4966	3.49751	3.4984	3.49544	3.49544	3.49616	3.47575	3.47648	3.47748	3.4807	3.48168	3.48247	3.492	3.49278	3.49278	3.50875	3.50996	3.51096	3.48494	3.48597	3.48597	3.48758	3.48758	3.48854	3.50695	3.50818
3.48303	3.48397	3.48397	3.48882	3.48955	3.48955	3.48601	3.48687	3.48771	3.508	3.50908	3.5101	3.52417	3.52533	3.52533	3.55289	3.55464	3.5565	3.58667	3.58667	3.58875	3.56747	3.56972	3.57149	3.49751	3.4984	3.49921	3.49544	3.49616	3.49711	3.47648	3.47748	3.47748	3.48168	3.48247	3.48327	3.49278	3.49278	3.4937	3.50996	3.51096	3.51218	3.48597	3.48597	3.48695	3.48758	3.48854	3.48854	3.50818	3.50818
3.48397	3.48397	3.48486	3.48955	3.48955	3.49055	3.48687	3.48771	3.48855	3.50908	3.5101	3.51138	3.52533	3.52533	3.52681	3.55464	3.5565	3.55829	3.58667	3.58875	3.58875	3.56972	3.57149	3.57149	3.4984	3.49921	3.50038	3.49616	3.49711	3.49711	3.47748	3.47748	3.4782	3.48247	3.48327	3.48431	3.49278	3.4937	3.49467	3.51096	3.51218	3.51322	3.48597	3.48695	3.48781	3.48854	3.48854	3.48966	3.50818	3.50931
3.48397	3.48486	3.48545	3.48955	3.49055	3.49124	3.48771	3.48855	3.48855	3.5101	3.51138	3.51138	3.52533	3.52681	3.52813	3.5565	3.55829	3.55829	3.58875	3.58875	3.59103	3.57149	3.57149	3.57377	3.49921	3.50038	3.50128	3.49711	3.49711	3.49808	3.47748	3.4782	3.47885	3.48327	3.48431	3.48431	3.4937	3.49467	3.49467	3.51218	3.51322	3.51431	3.48695	3.48781	3.48881	3.48854	3.48966	3.49067	3.50931	3.50931
3.48486	3.48545	3.48646	3.49055	3.49124	3.49216	3.48855	3.48855	3.48946	3.51138	3.51138	3.51268	3.52681	3.52813	3.52813	3.55829	3.55829	3.56009	3.58875	3.59103	3.59103	3.57149	3.57377	3.57582	3.50038	3.50128	3.50234	3.49711	3.49808	3.49808	3.4782	3.47885	3.47885	3.48431	3.48431	3.48512	3.49467	3.49467	3.49572	3.51322	3.51431	3.51561	3.48781	3.48881	3.48881	3.48966	3.49067	3.49067	3.50931	3.51048
3.48545	3.48646	3.48646	3.49124	3.49216	3.49323	3.48855	3.48946	3.49033	3.51138	3.51268	3.51376	3.52813	3.52813	3.52958	3.55829	3.56009	3.56213	3.59103	3.59103	3.59312	3.57377	3.57582	3.57808	3.50128	3.50234	3.50332	3.49808	3.49808	3.49908	3.47885	3.47885	3.47963	3.48431	3.48512	3.48609	3.49467	3.49572	3.49672	3.51431	3.51561	3.51685	3.48881	3.48881	3.48984	3.49067	3.49067	3.49172	3.51048	3.51048
3.48646	3.48646	3.48727	3.49216	3.49323	3.49412	3.48946	3.49033	3.49108	3.51268	3.51376	3.51376	3.52813	3.52958	3.53103	3.56009	3.56213	3.56397	3.59103	3.59312	3.59523	3.57582	3.57808	3.58024	3.50234	3.50332	3.50434	3.49808	3.49908	3.49991	3.47885	3.47963	3.47963	3.48512	3.48609	3.48711	3.49572	3.49672	3.49752	3.51561	3.51685	3.51802	3.48881	3.48984	3.48984	3.49067	3.49172	3.49273	3.51048	3.51157
3.48646	3.48727	3.48818	3.49323	3.49412	3.49412	3.49033	3.49108	3.49108	3.51376	3.51376	3.51488	3.52958	3.53103	3.53103	3.56213	3.56397	3.56599	3.59312	3.59523	3.59523	3.57808	3.58024	3.58277	3.50332	3.50434	3.50434	3.49908	3.49991	3.50095	3.47963	3.47963	3.48047	3.48609	3.48711	3.48711	3.49672	3.49752	3.49859	3.51685	3.51802	3.5194	3.48984	3.48984	3.49083	3.49172	3.49273	3.49383	3.51157	3.51157
3.48727	3.48818	3.48914	3.49412	3.49412	3.49495	3.49108	3.49108	3.49209	3.51376	3.51488	3.51628	3.53103	3.53103	3.53245	3.56397	3.56599	3.56801	3.59523	3.59523	3.59717	3.58024	3.58277	3.58495	3.50434	3.50434	3.50525	3.49991	3.50095	3.50095	3.47963	3.48047	3.48116	3.48711	3.48711	3.4879	3.49752	3.49859	3.49942	3.51802	3.5194	3.52075	3.48984	3.49083	3.49198	3.49273	3.49383	3.49383	3.51157	3.51279
3.48818	3.48914	3.49004	3.49412	3.49495	3.49593	3.49108	3.49209	3.49209	3.51488	3.51628	3.51755	3.53103	3.53245	3.53394	3.56599	3.56801	3.57007	3.59523	3.59717	3.59931	3.58277	3.58495	3.58495	3.50434	3.50525	3.50525	3.50095	3.50095	3.50213	3.48047	3.48116	3.48207	3.48711	3.4879	3.4879	3.49859	3.49942	3.50061	3.5194	3.52075	3.52075	3.49083	3.49198	3.49198	3.49383	3.49383	3.49498	3.51279	3.51279
3.48914	3.49004	3.49098	3.49495	3.49593	3.49691	3.49209	3.49209	3.49316	3.51628	3.51755	3.51875	3.53245	3.53394	3.53394	3.56801	3.57007	3.57222	3.59717	3.59931	3.60003	3.58495	3.58495	3.58644	3.50525	3.50525	3.50626	3.50095	3.50213	3.50301	3.48116	3.48207	3.4828	3.4879	3.4879	3.48899	3.49942	3.50061	3.50151	3.52075	3.52075	3.52198	3.49198	3.49198	3.49306	3.49383	3.49498	3.49614	3.51279	3.51399
3.49004	3.49098	3.49169	3.49593	3.49691	3.49785	3.49209	3.49316	3.49316	3.51755	3.51875	3.51875	3.53394	3.53394	3.53556	3.57007	3.57222	3.57222	3.59931	3.60003	3.51411	3.58495	3.58644	3.50312	3.50525	3.50626	3.50747	3.50213	3.50301	3.50301	3.48207	3.4828	3.48349	3.4879	3.48899	3.48995	3.50061	3.50151	3.50264	3.52075	3.52198	3.52328	3.49198	3.49306	3.49306	3.49498	3.49614	3.49734	3.51399	3.5153
3.49098	3.49169	3.4927	3.49691	3.49785	3.49785	3.49316	3.49316	3.49394	3.51875	3.51875	3.52017	3.53394	3.53556	3.53708	3.57222	3.57222	3.57432	3.60003	3.51411	3.52414	3.58644	3.50312	3.50312	3.50626	3.50747	3.50747	3.50301	3.50301	3.50403	3.4828	3.48349	3.48349	3.48899	3.48995	3.48995	3.50151	3.50264	3.50353	3.52198	3.52328	3.52328	3.49306	3.49306	3.49392	3.49614	3.49734	3.49851	3.5153	3.5153
3.49169	3.4927	3.49345	3.49785	3.49785	3.49881	3.49316	3.49394	3.49482	3.51875	3.52017	3.52137	3.53556	3.53708	3.53708	3.57222	3.57432	3.57432	3.51411	3.52414	3.54508	3.50312	3.50312	3.45126	3.50747	3.50747	3.50843	3.50301	3.50403	3.50403	3.48349	3.48349	3.4844	3.48995	3.48995	3.49105	3.50264	3.50353	3.50477	3.52328	3.52328	3.52473	3.49306	3.49392	3.49392	3.49734	3.49851	3.49851	3.5153	3.5166
3.4927	3.49345	3.49345	3.49785	3.49881	3.4997	3.49394	3.49482	3.49581	3.52017	3.52137	3.52294	3.53708	3.53708	3.5386	3.57432	3.57432	3.57675	3.52414	3.54508	3.55529	3.50312	3.45126	3.42804	3.50747	3.50843	3.50965	3.50403	3.50403	3.50508	3.48349	3.4844	3.4844	3.48995	3.49105	3.49198	3.50353	3.50477	3.50569	3.52328	3.52473	3.52473	3.49392	3.49392	3.49502	3.49851	3.49851	3.49981	3.5166	3.5166
3.49345	3.49345	3.49455	3.49881	3.4997	3.50068	3.49482	3.49581	3.49581	3.52137	3.52294	3.52294	3.53708	3.5386	3.5386	3.57432	3.57675	3.57675	3.54508	3.55529	3.56722	3.45126	3.42804	3.42804	3.50843	3.50965	3.50965	3.50403	3.50508	3.50508	3.4844	3.4844	3.48542	3.49105	3.49198	3.49317	3.50477	3.50569	3.50685	3.52473	3.52473	3.52625	3.49392	3.49502	3.496	3.49851	3.49981	3.49981	3.5166	3.51794
3.49345	3.49455	3.49542	3.4997	3.50068	3.50068	3.49581	3.49581	3.4968	3.52294	3.52294	3.52418	3.5386	3.5386	3.54043	3.57675	3.57675	3.57903	3.55529	3.56722	3.58381	3.42804	3.42804	3.41163	3.50965	3.50965	3.51076	3.50508	3.50508	3.50617	3.4844	3.48542	3.48542	3.49198	3.49317	3.49317	3.50569	3.50685	3.5081	3.52473	3.52625	3.52763	3.49502	3.496	3.496	3.49981	3.49981	3.50097	3.51794	3.51928
3.49455	3.49542	3.49542	3.50068	3.50068	3.50178	3.49581	3.4968	3.49775	3.52294	3.52418	3.52418	3.5386	3.54043	3.54199	3.57675	3.57903	3.57919	3.56722	3.58381	3.59076	3.42804	3.41163	3.39985	3.50965	3.51076	3.51076	3.50508	3.50617	3.50737	3.48542	3.48542	3.48644	3.49317	3.49317	3.49431	3.50685	3.5081	3.50921	3.52625	3.52763	3.52763	3.496	3.496	3.49729	3.49981	3.50097	3.50213	3.51928	3.51928
3.49542	3.49542	3.49659	3.50068	3.50178	3.50178	3.4968	3.49775	3.49886	3.52418	3.52418	3.52565	3.54043	3.54199	3.54377	3.57903	3.57919	3.50071	3.58381	3.59076	3.46182	3.41163	3.39985	3.3911	3.51076	3.51076	3.51182	3.50617	3.50737	3.50737	3.48542	3.48644	3.48644	3.49317	3.49431	3.49542	3.5081	3.50921	3.50921	3.52763	3.52763	3.52926	3.496	3.49729	3.49862	3.50097	3.50213	3.50213	3.51928	3.5206
3.49542	3.49659	3.49659	3.50178	3.50178	3.5028	3.49775	3.49886	3.49886	3.52418	3.52565	3.52565	3.54199	3.54377	3.54547	3.57919	3.50071	3.45307	3.59076	3.46182	3.43936	3.39985	3.3911	3.38444	3.51076	3.51182	3.513	3.50737	3.50737	3.50847	3.48644	3.48644	3.48723	3.49431	3.49542	3.49646	3.50921	3.50921	3.51034	3.52763	3.52926	3.53076	3.49729	3.49862	3.49862	3.50213	3.50213	3.50364	3.5206	3.5206
3.49659	3.49659	3.49751	3.50178	3.5028	3.5028	3.49886	3.49886	3.4998	3.52565	3.52565	3.52725	3.54377	3.54547	3.54547	3.50071	3.45307	3.45307	3.46182	3.43936	3.42269	3.3911	3.38444	3.37917	3.51182	3.513	3.51426	3.50737	3.50847	3.50847	3.48644	3.48723	3.48827	3.49542	3.49646	3.49762	3.50921	3.51034	3.51148	3.52926	3.53076	3.53076	3.49862	3.49862	3.49955	3.50213	3.50364	3.50364	3.5206	3.52201
3.49659	3.49751	3.49845	3.5028	3.5028	3.50377	3.49886	3.4998	3.50077	3.52565	3.52725	3.52725	3.54547	3.54547	3.54744	3.45307	3.45307	3.43055	3.43936	3.42269	3.42269	3.38444	3.37917	3.37509	3.513	3.51426	3.51547	3.50847	3.50847	3.50967	3.48723	3.48827	3.48827	3.49646	3.49762	3.49762	3.51034	3.51148	3.5129	3.53076	3.53076	3.53242	3.49862	3.49955	3.50086	3.50364	3.50364	3.50491	3.52201	3.52357
3.49751	3.49845	3.49845	3.5028	3.50377	3.50477	3.4998	3.50077	3.50194	3.52725	3.52725	3.52866	3.54547	3.54744	3.54913	3.45307	3.43055	3.43055	3.42269	3.42269	3.40941	3.37917	3.37509	3.37173	3.51426	3.51547	3.51666	3.50847	3.50967	3.50967	3.48827	3.48827	3.48913	3.49762	3.49762	3.49875	3.51148	3.5129	3.51402	3.53076	3.53242	3.53242	3.49955	3.50086	3.50086	3.50364	3.50491	3.50491	3.52357	3.52503
3.49845	3.49845	3.49948	3.50377	3.50477	3.50587	3.50077	3.50194	3.5029	3.52725	3.52866	3.52866	3.54744	3.54913	3.54913	3.43055	3.43055	3.4143	3.42269	3.40941	3.40941	3.37509	3.37173	3.36906	3.51547	3.51666	3.51808	3.50967	3.50967	3.51085	3.48827	3.48913	3.49015	3.49762	3.49875	3.50024	3.5129	3.51402	3.51535	3.53242	3.53242	3.53423	3.50086	3.50086	3.50207	3.50491	3.50491	3.50622	3.52503	3.52648
3.49845	3.49948	3.50055	3.50477	3.50587	3.50587	3.50194	3.5029	3.5029	3.52866	3.52866	3.53025	3.54913	3.54913	3.5512	3.43055	3.4143	3.40232	3.40941	3.40941	3.39901	3.37173	3.36906	3.3668	3.51666	3.51808	3.51808	3.50967	3.51085	3.51085	3.48913	3.49015	3.4911	3.49875	3.50024	3.50142	3.51402	3.51535	3.5167	3.53242	3.53423	3.53423	3.50086	3.50207	3.50324	3.50491	3.50622	3.50622	3.52648	3.52788
3.49948	3.50055	3.50151	3.50587	3.50587	3.507	3.5029	3.5029	3.504	3.52866	3.53025	3.53191	3.54913	3.5512	3.5512	3.4143	3.40232	3.39332	3.40941	3.39901	3.39087	3.36906	3.3668	3.36492	3.51808	3.51808	3.51939	3.51085	3.51085	3.51213	3.49015	3.4911	3.49232	3.50024	3.50142	3.50266	3.51535	3.5167	3.518	3.53423	3.53423	3.53583	3.50207	3.50324	3.50324	3.50622	3.50622	3.50773	3.52788	3.52788
3.50055	3.50151	3.50151	3.50587	3.507	3.507	3.5029	3.504	3.504	3.53025	3.53191	3.53347	3.5512	3.5512	3.55314	3.40232	3.39332	3.39332	3.39901	3.39087	3.38454	3.3668	3.36492	3.36492	3.51808	3.51939	3.51939	3.51085	3.51213	3.51327	3.4911	3.49232	3.49315	3.50142	3.50266	3.50404	3.5167	3.518	3.518	3.53423	3.53583	3.53583	3.50324	3.50324	3.5045	3.50622	3.50773	3.50914	3.52788	3.52961
3.50151	3.50151	3.50248	3.507	3.507	3.50815	3.504	3.504	3.50519	3.53191	3.53347	3.53532	3.5512	3.55314	3.55314	3.39332	3.39332	3.38639	3.39087	3.38454	3.38454	3.36492	3.36492	3.36492	3.51939	3.51939	3.52055	3.51213	3.51327	3.51464	3.49232	3.49315	3.49315	3.50266	3.50404	3.50541	3.518	3.518	3.51954	3.53583	3.53583	3.53765	3.50324	3.5045	3.5045	3.50773	3.50914	3.51052	3.52961	3.53109
3.50151	3.50248	3.50248	3.507	3.50815	3.50933	3.504	3.50519	3.50519	3.53347	3.53532	3.53707	3.55314	3.55314	3.55507	3.39332	3.38639	3.38096	3.38454	3.38454	3.37941	3.36492	3.36492	3.2997	3.51939	3.52055	3.52055	3.51327	3.51464	3.51587	3.49315	3.49315	3.49429	3.50404	3.50541	3.50687	3.518	3.51954	3.51954	3.53583	3.53765	3.53937	3.5045	3.5045	3.50587	3.50914	3.51052	3.51214	3.53109	3.53109
3.50248	3.50248	3.50365	3.50815	3.50933	3.50933	3.50519	3.50519	3.50624	3.53532	3.53707	3.53707	3.55314	3.55507	3.55507	3.38639	3.38096	3.38096	3.38454	3.37941	3.37535	3.36492	3.2997	3.38884	3.52055	3.52055	3.52196	3.51464	3.51587	3.51726	3.49315	3.49429	3.49538	3.50541	3.50687	3.50832	3.51954	3.51954	3.52095	3.53765	3.53937	3.5411	3.5045	3.50587	3.50724	3.51052	3.51214	3.51371	3.53109	3.53278
3.50248	3.50365	3.50365	3.50933	3.50933	3.5104	3.50519	3.50624	3.50624	3.53707	3.53707	3.53895	3.55507	3.55507	3.55734	3.38096	3.38096	3.37663	3.37941	3.37535	3.37199	3.2997	3.38884	3.38884	3.52055	3.52196	3.52196	3.51587	3.51726	3.51858	3.49429	3.49538	3.49662	3.50687	3.50832	3.50832	3.51954	3.52095	3.52236	3.53937	3.5411	3.43416	3.50587	3.50724	3.50861	3.51214	3.51371	3.51504	3.53278	3.53447
3.50365	3.50365	3.50478	3.50933	3.5104	3.51169	3.50624	3.50624	3.50749	3.53707	3.53895	3.54095	3.55507	3.55734	3.55948	3.38096	3.37663	3.37663	3.37535	3.37199	3.36922	3.38884	3.38884	3.39183	3.52196	3.52196	3.52339	3.51726	3.51858	3.51858	3.49538	3.49662	3.49662	3.50832	3.50832	3.50982	3.52095	3.52236	3.52236	3.5411	3.43416	3.41612	3.50724	3.50861	3.51005	3.51371	3.51504	3.42479	3.53447	3.53621
3.50365	3.50478	3.50579	3.5104	3.51169	3.513	3.50624	3.50749	3.50749	3.53895	3.54095	3.54095	3.55734	3.55948	3.55948	3.37663	3.37663	3.37311	3.37199	3.36922	3.36689	3.38884	3.39183	3.39183	3.52196	3.52339	3.52339	3.51858	3.51858	3.52008	3.49662	3.49662	3.49751	3.50832	3.50982	3.50982	3.52236	3.52236	3.52384	3.43416	3.41612	3.40369	3.50861	3.51005	3.51005	3.51504	3.42479	3.40957	3.53621	3.53621
3.50478	3.50579	3.50704	3.51169	3.513	3.51404	3.50749	3.50749	3.50873	3.54095	3.54095	3.54283	3.55948	3.55948	3.56156	3.37663	3.37311	3.37311	3.36922	3.36689	3.36689	3.39183	3.39183	3.39419	3.52339	3.52339	3.52485	3.51858	3.52008	3.52157	3.49662	3.49751	3.49881	3.50982	3.50982	3.51159	3.52236	3.52384	3.52384	3.41612	3.40369	3.40369	3.51005	3.51005	3.5115	3.42479	3.40957	3.39888	3.53621	3.53807
3.50579	3.50704	3.50704	3.513	3.51404	3.51404	3.50749	3.50873	3.50992	3.54095	3.54283	3.54471	3.55948	3.56156	3.56156	3.37311	3.37311	3.3702	3.36689	3.36689	3.29878	3.39183	3.39419	3.39594	3.52339	3.52485	3.52485	3.52008	3.52157	3.52308	3.49751	3.49881	3.50013	3.50982	3.51159	3.5131	3.52384	3.52384	3.52543	3.40369	3.40369	3.39452	3.51005	3.5115	3.51282	3.40957	3.39888	3.39888	3.53807	3.53993
3.50704	3.50704	3.50814	3.51404	3.51404	3.51542	3.50873	3.50992	3.50992	3.54283	3.54471	3.54471	3.56156	3.56156	3.48913	3.37311	3.3702	3.36783	3.36689	3.29878	3.39194	3.39419	3.39594	3.39594	3.52485	3.52485	3.52631	3.52157	3.52308	3.52308	3.49881	3.50013	3.50126	3.51159	3.5131	3.51483	3.52384	3.52543	3.52719	3.40369	3.39452	3.38751	3.5115	3.51282	3.51282	3.39888	3.39888	3.39097	3.53993	3.53993
3.50704	3.50814	3.50814	3.51404	3.51542	3.51542	3.50992	3.50992	3.51103	3.54471	3.54471	3.54685	3.56156	3.48913	3.44339	3.3702	3.36783	3.36579	3.29878	3.39194	3.39511	3.39594	3.39594	3.3975	3.52485	3.52631	3.52789	3.52308	3.52308	3.52451	3.50013	3.50126	3.50258	3.5131	3.51483	3.51483	3.52543	3.52719	3.52719	3.39452	3.38751	3.38751	3.51282	3.51282	3.42355	3.39888	3.39097	3.38492	3.53993	3.54175
3.50814	3.50814	3.50941	3.51542	3.51542	3.51687	3.50992	3.51103	3.51103	3.54471	3.54685	3.54881	3.48913	3.44339	3.42265	3.36783	3.36579	3.30016	3.39194	3.39511	3.39713	3.39594	3.3975	3.39848	3.52631	3.52789	3.52789	3.52308	3.52451	3.52613	3.50126	3.50258	3.50397	3.51483	3.51483	3.51663	3.52719	3.52719	3.52879	3.38751	3.38751	3.38203	3.51282	3.42355	3.42355	3.39097	3.38492	3.3801	3.54175	3.54175
3.50814	3.50941	3.51046	3.51542	3.51687	3.51807	3.51103	3.51103	3.5124	3.54685	3.54881	3.55128	3.44339	3.42265	3.40836	3.36579	3.30016	3.39031	3.39511	3.39713	3.39713	3.3975	3.39848	3.3999	3.52789	3.52789	3.5295	3.52451	3.52613	3.52782	3.50258	3.50397	3.50528	3.51483	3.51663	3.51826	3.52719	3.52879	3.52879	3.38751	3.38203	3.37769	3.42355	3.42355	3.40864	3.38492	3.3801	3.37619	3.54175	3.4351
3.50941	3.51046	3.51185	3.51687	3.51807	3.51957	3.51103	3.5124	3.5136	3.54881	3.55128	3.55345	3.42265	3.40836	3.40836	3.30016	3.39031	3.39348	3.39713	3.39713	3.399	3.39848	3.3999	3.40074	3.52789	3.5295	3.5295	3.52613	3.52782	3.52949	3.50397	3.50528	3.50668	3.51663	3.51826	3.42825	3.52879	3.52879	3.53051	3.38203	3.37769	3.37769	3.42355	3.40864	3.39823	3.3801	3.37619	3.37619	3.4351	3.4351
3.51046	3.51185	3.51313	3.51807	3.51957	3.52098	3.5124	3.5136	3.51502	3.55128	3.55345	3.55526	3.40836	3.40836	3.39791	3.39031	3.39348	3.39348	3.39713	3.399	3.40056	3.3999	3.40074	3.40074	3.5295	3.5295	3.53096	3.52782	3.52949	3.53127	3.50528	3.50668	3.50668	3.51826	3.42825	3.42825	3.52879	3.53051	3.53232	3.37769	3.37769	3.37413	3.40864	3.39823	3.39823	3.37619	3.37619	3.37306	3.4351	3.41671
3.51185	3.51313	3.51313	3.51957	3.52098	3.52098	3.5136	3.51502	3.51502	3.55345	3.55526	3.55526	3.40836	3.39791	3.39	3.39348	3.39348	3.39576	3.399	3.40056	3.40202	3.40074	3.40074	3.40156	3.5295	3.53096	3.53273	3.52949	3.53127	3.53292	3.50668	3.50668	3.50798	3.42825	3.42825	3.41242	3.53051	3.53232	3.53232	3.37769	3.37413	3.37131	3.39823	3.39823	3.39051	3.37619	3.37306	3.37049	3.41671	3.41671
3.51313	3.51313	3.51433	3.52098	3.52098	3.52237	3.51502	3.51502	3.51624	3.55526	3.55526	3.48463	3.39791	3.39	3.38394	3.39348	3.39576	3.39576	3.40056	3.40202	3.40295	3.40074	3.40156	3.40243	3.53096	3.53273	3.53441	3.53127	3.53292	3.53292	3.50668	3.50798	3.421	3.42825	3.41242	3.40141	3.53232	3.53232	3.53388	3.37413	3.37131	3.36891	3.39823	3.39051	3.38451	3.37306	3.37049	3.3683	3.41671	3.40406
3.51313	3.51433	3.51566	3.52098	3.52237	3.52384	3.51502	3.51624	3.51775	3.55526	3.48463	3.43878	3.39	3.38394	3.37914	3.39576	3.39576	3.39758	3.40202	3.40295	3.40389	3.40156	3.40243	3.40322	3.53273	3.53441	3.53616	3.53292	3.53292	3.53488	3.50798	3.421	3.40658	3.41242	3.40141	3.40141	3.53232	3.53388	3.4301	3.37131	3.36891	3.36686	3.39051	3.38451	3.37981	3.37049	3.3683	3.36647	3.40406	3.39467
3.51433	3.51566	3.5171	3.52237	3.52384	3.52529	3.51624	3.51775	3.5192	3.48463	3.43878	3.41883	3.38394	3.37914	3.37527	3.39576	3.39758	3.39758	3.40295	3.40389	3.4048	3.40243	3.40322	3.40322	3.53441	3.53616	3.53773	3.53292	3.53488	3.53488	3.421	3.40658	3.39651	3.40141	3.40141	3.39325	3.53388	3.4301	3.4301	3.36891	3.36686	3.36519	3.38451	3.37981	3.37606	3.3683	3.36647	3.36489	3.39467	3.38757
3.51566	3.5171	3.5171	3.52384	3.52529	3.52693	3.51775	3.5192	3.52059	3.43878	3.41883	3.40536	3.37914	3.37527	3.37527	3.39758	3.39758	3.39895	3.40389	3.4048	3.40574	3.40322	3.40322	3.40379	3.53616	3.53773	3.53773	3.53488	3.53488	3.53643	3.40658	3.39651	3.389	3.40141	3.39325	3.39325	3.4301	3.4301	3.41281	3.36686	3.36519	3.36519	3.37981	3.37606	3.37296	3.36647	3.36489	3.36489	3.38757	3.38757
3.5171	3.5171	3.51852	3.52529	3.52693	3.52693	3.5192	3.52059	3.52224	3.41883	3.40536	3.39548	3.37527	3.37527	3.37211	3.39758	3.39895	3.40057	3.4048	3.40574	3.40574	3.40322	3.40379	3.40464	3.53773	3.53773	3.43211	3.53488	3.53643	3.43058	3.39651	3.389	3.38313	3.39325	3.39325	3.38692	3.4301	3.41281	3.41281	3.36519	3.36519	3.29644	3.37606	3.37296	3.37043	3.36489	3.36489	3.29633	3.38757	3.38203
3.5171	3.51852	3.5198	3.52693	3.52693	3.52856	3.52059	3.52224	3.52358	3.40536	3.39548	3.39548	3.37527	3.37211	3.37211	3.39895	3.40057	3.40166	3.40574	3.40574	3.40649	3.40379	3.40464	3.4053	3.53773	3.43211	3.41451	3.53643	3.43058	3.43058	3.389	3.38313	3.38313	3.39325	3.38692	3.38193	3.41281	3.41281	3.4009	3.36519	3.29644	3.39053	3.37296	3.37043	3.36831	3.36489	3.29633	3.39082	3.38203	3.37763
3.51852	3.5198	3.5198	3.52693	3.52856	3.53022	3.52224	3.52358	3.52358	3.39548	3.39548	3.38804	3.37211	3.37211	3.36949	3.40057	3.40166	3.4027	3.40574	3.40649	3.40649	3.40464	3.4053	3.40601	3.43211	3.41451	3.40244	3.43058	3.43058	3.41322	3.38313	3.38313	3.37856	3.38692	3.38193	3.37789	3.41281	3.4009	3.4009	3.29644	3.39053	3.39053	3.37043	3.36831	3.36654	3.29633	3.39082	3.39449	3.37763	3.37408
3.5198	3.5198	3.52133	3.52856	3.53022	3.53183	3.52358	3.52358	3.52517	3.39548	3.38804	3.38227	3.37211	3.36949	3.36949	3.40166	3.4027	3.4027	3.40649	3.40649	3.40733	3.4053	3.40601	3.40672	3.41451	3.40244	3.39346	3.43058	3.41322	3.41322	3.38313	3.37856	3.37856	3.38193	3.37789	3.37463	3.4009	3.4009	3.39212	3.39053	3.39053	3.39384	3.36831	3.36654	3.36654	3.39082	3.39449	3.39721	3.37408	3.3711
3.5198	3.52133	3.52291	3.53022	3.53183	3.53183	3.52358	3.52517	3.52689	3.38804	3.38227	3.38227	3.36949	3.36949	3.36727	3.4027	3.4027	3.40353	3.40649	3.40733	3.40805	3.40601	3.40672	3.40718	3.40244	3.39346	3.38663	3.41322	3.41322	3.40117	3.37856	3.37856	3.37502	3.37789	3.37463	3.37195	3.4009	3.39212	3.39212	3.39053	3.39384	3.39637	3.36654	3.36654	3.36502	3.39449	3.39721	3.39947	3.3711	3.3711
3.52133	3.52291	3.52447	3.53183	3.53183	3.53347	3.52517	3.52689	3.52689	3.38227	3.38227	3.37775	3.36949	3.36727	3.36727	3.4027	3.40353	3.40439	3.40733	3.40805	3.40887	3.40672	3.40718	3.40799	3.39346	3.38663	3.38663	3.41322	3.40117	3.39239	3.37856	3.37502	3.37502	3.37463	3.37195	3.36964	3.39212	3.39212	3.38545	3.39384	3.39637	3.39637	3.36654	3.36502	3.36501	3.39721	3.39947	3.39947	3.3711	3.36869
3.52291	3.52447	3.52447	3.53183	3.53347	3.53539	3.52689	3.52689	3.52858	3.38227	3.37775	3.37775	3.36727	3.36727	3.36543	3.40353	3.40439	3.40533	3.40805	3.40887	3.40887	3.40718	3.40799	3.40799	3.38663	3.38663	3.3813	3.40117	3.39239	3.38566	3.37502	3.37502	3.37197	3.37195	3.36964	3.36773	3.39212	3.38545	3.38018	3.39637	3.39637	3.39851	3.36502	3.36501	3.29623	3.39947	3.39947	3.40131	3.36869	3.36869
3.52447	3.52447	3.52603	3.53347	3.53539	3.53714	3.52689	3.52858	3.53025	3.37775	3.37775	3.37406	3.36727	3.36543	3.29814	3.40439	3.40533	3.40613	3.40887	3.40887	3.40959	3.40799	3.40799	3.40864	3.38663	3.3813	3.37705	3.39239	3.38566	3.38566	3.37502	3.37197	3.37197	3.36964	3.36773	3.3661	3.38545	3.38018	3.37607	3.39637	3.39851	3.40024	3.36501	3.29623	3.39072	3.39947	3.40131	3.40301	3.36869	3.36665
3.52447	3.52603	3.52773	3.53539	3.53714	3.53714	3.52858	3.53025	3.53203	3.37775	3.37406	3.37109	3.36543	3.29814	3.39034	3.40533	3.40613	3.40613	3.40887	3.40959	3.41019	3.40799	3.40864	3.40864	3.3813	3.37705	3.37362	3.38566	3.38566	3.38036	3.37197	3.37197	3.36952	3.36773	3.3661	3.36609	3.38018	3.37607	3.37279	3.39851	3.40024	3.40172	3.29623	3.39072	3.39423	3.40131	3.40301	3.40448	3.36665	3.36494
3.52603	3.52773	3.52945	3.53714	3.53714	3.53916	3.53025	3.53203	3.53378	3.37406	3.37109	3.36855	3.29814	3.39034	3.3936	3.40613	3.40613	3.40684	3.40959	3.41019	3.41089	3.40864	3.40864	3.40934	3.37705	3.37362	3.37362	3.38566	3.38036	3.37619	3.37197	3.36952	3.36749	3.3661	3.36609	3.29972	3.37607	3.37279	3.37007	3.40024	3.40172	3.40287	3.39072	3.39423	3.3969	3.40301	3.40448	3.40578	3.36494	3.36494
3.52773	3.52945	3.53118	3.53714	3.53916	3.53916	3.53203	3.53378	3.53378	3.37109	3.36855	3.36655	3.39034	3.3936	3.39618	3.40613	3.40684	3.40753	3.41019	3.41089	3.41089	3.40864	3.40934	3.40934	3.37362	3.37362	3.37087	3.38036	3.37619	3.37619	3.36952	3.36749	3.36579	3.36609	3.29972	3.39167	3.37279	3.37007	3.36778	3.40172	3.40287	3.40421	3.39423	3.3969	3.3969	3.40448	3.40578	3.407	3.36494	3.29773
3.52945	3.53118	3.53288	3.53916	3.53916	3.54096	3.53378	3.53378	3.53582	3.36855	3.36655	3.36478	3.3936	3.39618	3.39806	3.40684	3.40753	3.40826	3.41089	3.41089	3.41155	3.40934	3.40934	3.4099	3.37362	3.37087	3.37087	3.37619	3.37619	3.37277	3.36749	3.36579	3.36579	3.29972	3.39167	3.39167	3.37007	3.36778	3.36589	3.40287	3.40421	3.40518	3.3969	3.3969	3.399	3.40578	3.407	3.40819	3.29773	3.39019
3.53118	3.53288	3.53469	3.53916	3.54096	3.54294	3.53378	3.53582	3.53582	3.36655	3.36478	3.36478	3.39618	3.39806	3.39974	3.40753	3.40826	3.40826	3.41089	3.41155	3.4121	3.40934	3.4099	3.4099	3.37087	3.37087	3.3685	3.37619	3.37277	3.36999	3.36579	3.36579	3.36429	3.39167	3.39167	3.39544	3.36778	3.36589	3.36429	3.40421	3.40518	3.40518	3.3969	3.399	3.40095	3.407	3.40819	3.40819	3.39019	3.39366
3.53288	3.53469	3.53667	3.54096	3.54294	3.54294	3.53582	3.53582	3.53763	3.36478	3.36478	3.29888	3.39806	3.39974	3.39974	3.40826	3.40826	3.40892	3.41155	3.4121	3.41294	3.4099	3.4099	3.41053	3.37087	3.3685	3.36652	3.37277	3.36999	3.36999	3.36579	3.36429	3.36429	3.39167	3.39544	3.39544	3.36589	3.36429	3.29771	3.40518	3.40518	3.40605	3.399	3.40095	3.40239	3.40819	3.40819	3.40914	3.39366	3.39627
3.53469	3.53667	3.53667	3.54294	3.54294	3.54339	3.53582	3.53763	3.53763	3.36478	3.29888	3.38929	3.39974	3.39974	3.40106	3.40826	3.40892	3.40961	3.4121	3.41294	3.41294	3.4099	3.41053	3.41053	3.3685	3.36652	3.36488	3.36999	3.36999	3.36775	3.36429	3.36429	3.36429	3.39544	3.39544	3.39833	3.36429	3.29771	3.38897	3.40518	3.40605	3.40605	3.40095	3.40239	3.4038	3.40819	3.40914	3.41019	3.39627	3.39821
3.53667	3.53667	3.5388	3.54294	3.54339	3.47831	3.53763	3.53763	3.53958	3.29888	3.38929	3.38929	3.39974	3.40106	3.40106	3.40892	3.40961	3.41036	3.41294	3.41294	3.41365	3.41053	3.41053	3.4111	3.36652	3.36488	3.36488	3.36999	3.36775	3.36775	3.36429	3.36429	3.29765	3.39544	3.39833	3.40074	3.29771	3.38897	3.38897	3.40605	3.40605	3.40685	3.40239	3.4038	3.40503	3.40914	3.41019	3.41113	3.39821	3.39821
3.53667	3.5388	3.5388	3.54339	3.47831	3.43573	3.53763	3.53958	3.5397	3.38929	3.38929	3.39262	3.40106	3.40106	3.4024	3.40961	3.41036	3.41036	3.41294	3.41365	3.41414	3.41053	3.4111	3.41148	3.36488	3.36488	3.29721	3.36775	3.36775	3.36581	3.36429	3.29765	3.3893	3.39833	3.40074	3.40294	3.38897	3.38897	3.39233	3.40605	3.40685	3.40685	3.4038	3.40503	3.4063	3.41019	3.41113	3.41203	3.39821	3.40001
3.5388	3.5388	3.54082	3.47831	3.43573	3.43573	3.53958	3.5397	3.47419	3.38929	3.39262	3.39262	3.40106	3.4024	3.40347	3.41036	3.41036	3.41105	3.41365	3.41414	3.41414	3.4111	3.41148	3.41148	3.36488	3.29721	3.38988	3.36775	3.36581	3.36421	3.29765	3.3893	3.3893	3.40074	3.40294	3.40465	3.38897	3.39233	3.39473	3.40685	3.40685	3.40788	3.40503	3.4063	3.4063	3.41113	3.41203	3.41286	3.40001	3.40128
3.5388	3.54082	3.54138	3.43573	3.43573	3.41745	3.5397	3.47419	3.47419	3.39262	3.39262	3.39519	3.4024	3.40347	3.40456	3.41036	3.41105	3.41105	3.41414	3.41414	3.41486	3.41148	3.41148	3.41252	3.29721	3.38988	3.39307	3.36581	3.36421	3.36421	3.3893	3.3893	3.39286	3.40294	3.40465	3.40465	3.39233	3.39473	3.39675	3.40685	3.40788	3.4088	3.4063	3.4063	3.40729	3.41203	3.41286	3.41286	3.40128	3.40262
3.54082	3.54138	3.4779	3.43573	3.41745	3.40472	3.47419	3.47419	3.43296	3.39262	3.39519	3.39714	3.40347	3.40456	3.40547	3.41105	3.41105	3.41167	3.41414	3.41486	3.4157	3.41148	3.41252	3.41252	3.38988	3.39307	3.3957	3.36421	3.36421	3.29615	3.3893	3.39286	3.39286	3.40465	3.40465	3.40613	3.39473	3.39675	3.39861	3.40788	3.4088	3.40958	3.4063	3.40729	3.40828	3.41286	3.41286	3.41353	3.40262	3.40378
3.54138	3.4779	3.4779	3.41745	3.40472	3.39537	3.47419	3.43296	3.41512	3.39519	3.39714	3.39898	3.40456	3.40547	3.40547	3.41105	3.41167	3.41167	3.41486	3.4157	3.41629	3.41252	3.41252	3.413	3.39307	3.3957	3.3957	3.36421	3.29615	3.38936	3.39286	3.39286	3.39531	3.40465	3.40613	3.40764	3.39675	3.39861	3.40006	3.4088	3.40958	3.41025	3.40729	3.40828	3.40897	3.41286	3.41353	3.41353	3.40378	3.40489
3.4779	3.4779	3.4343	3.40472	3.39537	3.39537	3.43296	3.41512	3.40284	3.39714	3.39898	3.39898	3.40547	3.40547	3.40632	3.41167	3.41167	3.41237	3.4157	3.41629	3.4168	3.41252	3.413	3.413	3.3957	3.3957	3.39787	3.29615	3.38936	3.39285	3.39286	3.39531	3.3975	3.40613	3.40764	3.40888	3.39861	3.40006	3.40125	3.40958	3.41025	3.41109	3.40828	3.40897	3.41015	3.41353	3.41353	3.41449	3.40489	3.40593
3.4779	3.4343	3.41612	3.39537	3.39537	3.38828	3.41512	3.40284	3.39372	3.39898	3.39898	3.40045	3.40547	3.40632	3.40632	3.41167	3.41237	3.41237	3.41629	3.4168	3.41757	3.413	3.413	3.41348	3.3957	3.39787	3.39953	3.38936	3.39285	3.3954	3.39531	3.3975	3.39935	3.40764	3.40888	3.40888	3.40006	3.40125	3.40249	3.41025	3.41109	3.41109	3.40897	3.41015	3.41015	3.41353	3.41449	3.41532	3.40593	3.40676
3.4343	3.41612	3.40358	3.39537	3.38828	3.38268	3.40284	3.39372	3.38682	3.39898	3.40045	3.40045	3.40632	3.40632	3.40722	3.41237	3.41237	3.41304	3.4168	3.41757	3.41757	3.413	3.41348	3.41348	3.39787	3.39953	3.39953	3.39285	3.3954	3.3954	3.3975	3.39935	3.40097	3.40888	3.40888	3.41012	3.40125	3.40249	3.40249	3.41109	3.41109	3.41176	3.41015	3.41015	3.41068	3.41449	3.41532	3.41599	3.40676	3.40765
3.41612	3.40358	3.39437	3.38828	3.38268	3.37821	3.39372	3.38682	3.3814	3.40045	3.40045	3.4017	3.40632	3.40722	3.40722	3.41237	3.41304	3.41365	3.41757	3.41757	3.41838	3.41348	3.41348	3.41408	3.39953	3.39953	3.40103	3.3954	3.3954	3.39741	3.39935	3.40097	3.40231	3.40888	3.41012	3.41117	3.40249	3.40249	3.40365	3.41109	3.41176	3.41234	3.41015	3.41068	3.41068	3.41532	3.41599	3.41599	3.40765	3.40846
3.40358	3.39437	3.38736	3.38268	3.37821	3.37821	3.38682	3.3814	3.3814	3.40045	3.4017	3.4017	3.40722	3.40722	3.4079	3.41304	3.41365	3.41419	3.41757	3.41838	3.419	3.41348	3.41408	3.41408	3.39953	3.40103	3.4022	3.3954	3.39741	3.39741	3.40097	3.40231	3.40231	3.41012	3.41117	3.41117	3.40249	3.40365	3.40365	3.41176	3.41234	3.41234	3.41068	3.41068	3.41178	3.41599	3.41599	3.41678	3.40846	3.40936
3.39437	3.38736	3.38187	3.37821	3.37821	3.37464	3.3814	3.3814	3.37707	3.4017	3.4017	3.40296	3.40722	3.4079	3.40881	3.41365	3.41419	3.41495	3.41838	3.419	3.41957	3.41408	3.41408	3.41471	3.40103	3.4022	3.4034	3.39741	3.39741	3.3992	3.40231	3.40231	3.40357	3.41117	3.41117	3.41221	3.40365	3.40365	3.40449	3.41234	3.41234	3.4131	3.41068	3.41178	3.41178	3.41599	3.41678	3.4176	3.40936	3.40936
3.38736	3.38187	3.3775	3.37821	3.37464	3.37168	3.3814	3.37707	3.37359	3.4017	3.40296	3.40398	3.4079	3.40881	3.40959	3.41419	3.41495	3.41556	3.419	3.41957	3.42027	3.41408	3.41471	3.41545	3.4022	3.4034	3.4044	3.39741	3.3992	3.40078	3.40231	3.40357	3.40458	3.41117	3.41221	3.41221	3.40365	3.40449	3.40544	3.41234	3.4131	3.4131	3.41178	3.41178	3.4125	3.41678	3.4176	3.41823	3.40936	3.40999
3.38187	3.3775	3.37394	3.37464	3.37168	3.36918	3.37707	3.37359	3.37075	3.40296	3.40398	3.40398	3.40881	3.40959	3.41023	3.41495	3.41556	3.41556	3.41957	3.42027	3.42104	3.41471	3.41545	3.41589	3.4034	3.4044	3.40545	3.3992	3.40078	3.40189	3.40357	3.40458	3.40458	3.41221	3.41221	3.41329	3.40449	3.40544	3.40544	3.4131	3.4131	3.41389	3.41178	3.4125	3.4125	3.4176	3.41823	3.4191	3.40999	3.4108
3.3775	3.37394	3.37105	3.37168	3.36918	3.36712	3.37359	3.37075	3.36837	3.40398	3.40398	3.40502	3.40959	3.41023	3.41096	3.41556	3.41556	3.41617	3.42027	3.42104	3.42104	3.41545	3.41589	3.41647	3.4044	3.40545	3.40545	3.40078	3.40189	3.40189	3.40458	3.40458	3.4056	3.41221	3.41329	3.41425	3.40544	3.40544	3.40625	3.4131	3.41389	3.41389	3.4125	3.4125	3.4134	3.41823	3.4191	3.41988	3.4108	3.41146
3.37394	3.37105	3.36867	3.36918	3.36712	3.36536	3.37075	3.36837	3.36638	3.40398	3.40502	3.40591	3.41023	3.41096	3.41167	3.41556	3.41617	3.41617	3.42104	3.42104	3.42155	3.41589	3.41647	3.41698	3.40545	3.40545	3.40634	3.40189	3.40189	3.40318	3.40458	3.4056	3.4056	3.41329	3.41425	3.41518	3.40544	3.40625	3.40625	3.41389	3.41389	3.4145	3.4125	3.4134	3.41382	3.4191	3.41988	3.4205	3.41146	3.41211
3.37105	3.36867	3.36665	3.36712	3.36536	3.36537	3.36837	3.36638	3.36638	3.40502	3.40591	3.40591	3.41096	3.41167	3.41167	3.41617	3.41617	3.41696	3.42104	3.42155	3.42238	3.41647	3.41698	3.41773	3.40545	3.40634	3.40707	3.40189	3.40318	3.40318	3.4056	3.4056	3.4066	3.41425	3.41518	3.41518	3.40625	3.40625	3.40705	3.41389	3.4145	3.4145	3.4134	3.41382	3.41382	3.41988	3.4205	3.42128	3.41211	3.41284
3.36867	3.36665	3.36488	3.36536	3.36537	3.29684	3.36638	3.36638	3.36466	3.40591	3.40591	3.40673	3.41167	3.41167	3.41241	3.41617	3.41696	3.41753	3.42155	3.42238	3.42238	3.41698	3.41773	3.41773	3.40634	3.40707	3.40782	3.40318	3.40318	3.40406	3.4056	3.4066	3.40752	3.41518	3.41518	3.41602	3.40625	3.40705	3.40705	3.4145	3.4145	3.41515	3.41382	3.41382	3.41464	3.4205	3.42128	3.42128	3.41284	3.41364
3.36665	3.36488	3.36488	3.36537	3.29684	3.39091	3.36638	3.36466	3.36466	3.40591	3.40673	3.40761	3.41167	3.41241	3.4129	3.41696	3.41753	3.4183	3.42238	3.42238	3.42307	3.41773	3.41773	3.41815	3.40707	3.40782	3.40782	3.40318	3.40406	3.40406	3.4066	3.40752	3.4083	3.41518	3.41602	3.41602	3.40705	3.40705	3.40778	3.4145	3.41515	3.41515	3.41382	3.41464	3.41556	3.42128	3.42128	3.4221	3.41364	3.41423
3.36488	3.36488	3.29802	3.29684	3.39091	3.39091	3.36466	3.36466	3.36465	3.40673	3.40761	3.40855	3.41241	3.4129	3.41372	3.41753	3.4183	3.4189	3.42238	3.42307	3.4238	3.41773	3.41815	3.41884	3.40782	3.40782	3.4087	3.40406	3.40406	3.40513	3.40752	3.4083	3.4083	3.41602	3.41602	3.41685	3.40705	3.40778	3.40857	3.41515	3.41515	3.41575	3.41464	3.41556	3.41618	3.42128	3.4221	3.42276	3.41423	3.41493
3.36488	3.29802	3.39029	3.39091	3.39091	3.39426	3.36466	3.36465	3.29696	3.40761	3.40855	3.40933	3.4129	3.41372	3.41372	3.4183	3.4189	3.41955	3.42307	3.4238	3.42444	3.41815	3.41884	3.4194	3.40782	3.4087	3.40946	3.40406	3.40513	3.40513	3.4083	3.4083	3.40908	3.41602	3.41685	3.41685	3.40778	3.40857	3.40933	3.41515	3.41575	3.41575	3.41556	3.41618	3.41618	3.4221	3.42276	3.42348	3.41493	3.41568
3.29802	3.39029	3.39029	3.39091	3.39426	3.39426	3.36465	3.29696	3.3899	3.40855	3.40933	3.40933	3.41372	3.41372	3.41434	3.4189	3.41955	3.42027	3.4238	3.42444	3.42529	3.41884	3.4194	3.42019	3.4087	3.40946	3.41014	3.40513	3.40513	3.4061	3.4083	3.40908	3.40978	3.41685	3.41685	3.41778	3.40857	3.40933	3.40933	3.41575	3.41575	3.41649	3.41618	3.41618	3.41676	3.42276	3.42348	3.42348	3.41568	3.41614
3.39029	3.39029	3.39386	3.39426	3.39426	3.39686	3.29696	3.3899	3.39333	3.40933	3.40933	3.41004	3.41372	3.41434	3.41502	3.41955	3.42027	3.42027	3.42444	3.42529	3.42588	3.4194	3.42019	3.42019	3.40946	3.41014	3.41014	3.40513	3.4061	3.40702	3.40908	3.40978	3.41082	3.41685	3.41778	3.4186	3.40933	3.40933	3.41003	3.41575	3.41649	3.41688	3.41618	3.41676	3.41749	3.42348	3.42348	3.42416	3.41614	3.41614
3.39029	3.39386	3.3964	3.39426	3.39686	3.39886	3.3899	3.39333	3.39589	3.40933	3.41004	3.41004	3.41434	3.41502	3.41561	3.42027	3.42027	3.42083	3.42529	3.42588	3.42656	3.42019	3.42019	3.42081	3.41014	3.41014	3.41082	3.4061	3.40702	3.40702	3.40978	3.41082	3.41082	3.41778	3.4186	3.41926	3.40933	3.41003	3.41066	3.41649	3.41688	3.41688	3.41676	3.41749	3.41811	3.42348	3.42416	3.42416	3.41614	3.417
3.39386	3.3964	3.3964	3.39686	3.39886	3.39886	3.39333	3.39589	3.39796	3.41004	3.41004	3.41071	3.41502	3.41561	3.41621	3.42027	3.42083	3.42083	3.42588	3.42656	3.42745	3.42019	3.42081	3.42142	3.41014	3.41082	3.41154	3.40702	3.40702	3.40769	3.41082	3.41082	3.41127	3.4186	3.41926	3.42012	3.41003	3.41066	3.41139	3.41688	3.41688	3.41759	3.41749	3.41811	3.41867	3.42416	3.42416	3.42481	3.417	3.41761
3.3964	3.3964	3.39855	3.39886	3.39886	3.4008	3.39589	3.39796	3.39965	3.41004	3.41071	3.41138	3.41561	3.41621	3.41621	3.42083	3.42083	3.42148	3.42656	3.42745	3.42808	3.42081	3.42142	3.42195	3.41082	3.41154	3.41154	3.40702	3.40769	3.40769	3.41082	3.41127	3.41197	3.41926	3.42012	3.42099	3.41066	3.41139	3.41139	3.41688	3.41759	3.41827	3.41811	3.41867	3.41867	3.42416	3.42481	3.42557	3.41761	3.41761
3.3964	3.39855	3.4004	3.39886	3.4008	3.40229	3.39796	3.39965	3.40121	3.41071	3.41138	3.41223	3.41621	3.41621	3.41692	3.42083	3.42148	3.42231	3.42745	3.42808	3.42885	3.42142	3.42195	3.42254	3.41154	3.41154	3.41214	3.40769	3.40769	3.40845	3.41127	3.41197	3.4127	3.42012	3.42099	3.4217	3.41139	3.41139	3.41199	3.41759	3.41827	3.41892	3.41867	3.41867	3.41934	3.42481	3.42557	3.42557	3.41761	3.4182
3.39855	3.4004	3.40194	3.4008	3.40229	3.40366	3.39965	3.40121	3.40268	3.41138	3.41223	3.41284	3.41621	3.41692	3.41692	3.42148	3.42231	3.42294	3.42808	3.42885	3.42947	3.42195	3.42254	3.42328	3.41154	3.41214	3.41271	3.40769	3.40845	3.40931	3.41197	3.4127	3.41323	3.42099	3.4217	3.42263	3.41139	3.41199	3.41199	3.41827	3.41892	3.41892	3.41867	3.41934	3.42009	3.42557	3.42557	3.42634	3.4182	3.4182
3.4004	3.40194	3.40325	3.40229	3.40366	3.40366	3.40121	3.40268	3.40372	3.41223	3.41284	3.41351	3.41692	3.41692	3.41759	3.42231	3.42294	3.42294	3.42885	3.42947	3.43038	3.42254	3.42328	3.42369	3.41214	3.41271	3.41333	3.40845	3.40931	3.40997	3.4127	3.41323	3.41397	3.4217	3.42263	3.42336	3.41199	3.41199	3.4128	3.41892	3.41892	3.4196	3.41934	3.42009	3.42058	3.42557	3.42634	3.42713	3.4182	3.41887
3.40194	3.40325	3.40453	3.40366	3.40366	3.4048	3.40268	3.40372	3.40372	3.41284	3.41351	3.41424	3.41692	3.41759	3.41759	3.42294	3.42294	3.42355	3.42947	3.43038	3.43097	3.42328	3.42369	3.42447	3.41271	3.41333	3.41333	3.40931	3.40997	3.40997	3.41323	3.41397	3.41459	3.42263	3.42336	3.42336	3.41199	3.4128	3.41345	3.41892	3.4196	3.4196	3.42009	3.42058	3.42145	3.42634	3.42713	3.42787	3.41887	3.41953
3.40325	3.40453	3.40453	3.40366	3.4048	3.40601	3.40372	3.40372	3.40498	3.41351	3.41424	3.41424	3.41759	3.41759	3.41832	3.42294	3.42355	3.42355	3.43038	3.43097	3.43178	3.42369	3.42447	3.42503	3.41333	3.41333	3.4139	3.40997	3.40997	3.41061	3.41397	3.41459	3.41459	3.42336	3.42336	3.42422	3.4128	3.41345	3.41415	3.4196	3.4196	3.42022	3.42058	3.42145	3.42197	3.42713	3.42787	3.42847	3.41953	3.4201
3.40453	3.40453	3.40558	3.4048	3.40601	3.40703	3.40372	3.40498	3.40498	3.41424	3.41424	3.41499	3.41759	3.41832	3.41832	3.42355	3.42355	3.42434	3.43097	3.43178	3.43178	3.42447	3.42503	3.42503	3.41333	3.4139	3.4139	3.40997	3.41061	3.4114	3.41459	3.41459	3.41525	3.42336	3.42422	3.42492	3.41345	3.41415	3.41415	3.4196	3.42022	3.42082	3.42145	3.42197	3.42197	3.42787	3.42847	3.42922	3.4201	3.42094
3.40453	3.40558	3.40558	3.40601	3.40703	3.40703	3.40498	3.40498	3.4059	3.41424	3.41499	3.41499	3.41832	3.41832	3.41879	3.42355	3.42434	3.42434	3.43178	3.43178	3.43275	3.42503	3.42503	3.42562	3.4139	3.4139	3.41467	3.41061	3.4114	3.4114	3.41459	3.41525	3.41525	3.42422	3.42492	3.42583	3.41415	3.41415	3.41463	3.42022	3.42082	3.42082	3.42197	3.42197	3.42259	3.42847	3.42922	3.43002	3.42094	3.42154
3.40558	3.40558	3.40675	3.40703	3.40703	3.40788	3.40498	3.4059	3.4059	3.41499	3.41499	3.41555	3.41832	3.41879	3.41956	3.42434	3.42434	3.42498	3.43178	3.43275	3.43373	3.42503	3.42562	3.42617	3.4139	3.41467	3.41516	3.4114	3.4114	3.41204	3.41525	3.41525	3.41588	3.42492	3.42583	3.42583	3.41415	3.41463	3.41514	3.42082	3.42082	3.42138	3.42197	3.42259	3.42329	3.42922	3.43002	3.43002	3.42154	3.42212
3.40558	3.40675	3.40675	3.40703	3.40788	3.40866	3.4059	3.4059	3.40678	3.41499	3.41555	3.41632	3.41879	3.41956	3.4201	3.42434	3.42498	3.42498	3.43275	3.43373	3.4344	3.42562	3.42617	3.42617	3.41467	3.41516	3.41586	3.4114	3.41204	3.41261	3.41525	3.41588	3.41659	3.42583	3.42583	3.42647	3.41463	3.41514	3.41514	3.42082	3.42138	3.42214	3.42259	3.42329	3.42392	3.43002	3.43002	3.43064	3.42212	3.42291
3.40675	3.40675	3.4076	3.40788	3.40866	3.40866	3.4059	3.40678	3.40765	3.41555	3.41632	3.41632	3.41956	3.4201	3.4201	3.42498	3.42498	3.42575	3.43373	3.4344	3.43535	3.42617	3.42617	3.42664	3.41516	3.41586	3.41648	3.41204	3.41261	3.41261	3.41588	3.41659	3.41659	3.42583	3.42647	3.42735	3.41514	3.41514	3.41592	3.42138	3.42214	3.42214	3.42329	3.42392	3.42451	3.43002	3.43064	3.43064	3.42291	3.42346
3.40675	3.4076	3.4076	3.40866	3.40866	3.40959	3.40678	3.40765	3.40765	3.41632	3.41632	3.41691	3.4201	3.4201	3.42077	3.42498	3.42575	3.42575	3.4344	3.43535	3.43591	3.42617	3.42664	3.42664	3.41586	3.41648	3.41648	3.41261	3.41261	3.41335	3.41659	3.41659	3.41695	3.42647	3.42735	3.4281	3.41514	3.41592	3.41653	3.42214	3.42214	3.42276	3.42392	3.42451	3.42529	3.43064	3.43064	3.4316	3.42346	3.4242
3.4076	3.4076	3.40858	3.40866	3.40959	3.40959	3.40765	3.40765	3.40843	3.41632	3.41691	3.41769	3.4201	3.42077	3.42077	3.42575	3.42575	3.42644	3.43535	3.43591	3.43676	3.42664	3.42664	3.42739	3.41648	3.41648	3.41692	3.41261	3.41335	3.41335	3.41659	3.41695	3.41763	3.42735	3.4281	3.42884	3.41592	3.41653	3.41716	3.42214	3.42276	3.42335	3.42451	3.42529	3.42529	3.43064	3.4316	3.43235	3.4242	3.42478
3.4076	3.40858	3.40939	3.40959	3.40959	3.41051	3.40765	3.40843	3.40923	3.41691	3.41769	3.41769	3.42077	3.42077	3.42157	3.42575	3.42644	3.42644	3.43591	3.43676	3.43768	3.42664	3.42739	3.42739	3.41648	3.41692	3.41692	3.41335	3.41335	3.41385	3.41695	3.41763	3.41813	3.4281	3.42884	3.42966	3.41653	3.41716	3.41772	3.42276	3.42335	3.42335	3.42529	3.42529	3.42584	3.4316	3.43235	3.43299	3.42478	3.42539
3.40858	3.40939	3.40939	3.40959	3.41051	3.41051	3.40843	3.40923	3.41005	3.41769	3.41769	3.41818	3.42077	3.42157	3.42212	3.42644	3.42644	3.42718	3.43676	3.43768	3.43849	3.42739	3.42739	3.4283	3.41692	3.41692	3.4176	3.41335	3.41385	3.41385	3.41763	3.41813	3.41813	3.42884	3.42966	3.43031	3.41716	3.41772	3.41833	3.42335	3.42335	3.42394	3.42529	3.42584	3.4265	3.43235	3.43299	3.43299	3.42539	3.426
3.40939	3.40939	3.4103	3.41051	3.41051	3.41124	3.40923	3.41005	3.41078	3.41769	3.41818	3.41818	3.42157	3.42212	3.42275	3.42644	3.42718	3.42786	3.43768	3.43849	3.43849	3.42739	3.4283	3.4288	3.41692	3.4176	3.4176	3.41385	3.41385	3.41453	3.41813	3.41813	3.41897	3.42966	3.43031	3.43152	3.41772	3.41833	3.41833	3.42335	3.42394	3.42394	3.42584	3.4265	3.42716	3.43299	3.43299	3.43394	3.426	3.426
3.40939	3.4103	3.4103	3.41051	3.41124	3.41124	3.41005	3.41078	3.41141	3.41818	3.41818	3.41902	3.42212	3.42275	3.42275	3.42718	3.42786	3.42786	3.43849	3.43849	3.43947	3.4283	3.4288	3.42947	3.4176	3.4176	3.41813	3.41385	3.41453	3.41521	3.41813	3.41897	3.41955	3.43031	3.43152	3.43152	3.41833	3.41833	3.41892	3.42394	3.42394	3.42446	3.4265	3.42716	3.42716	3.43299	3.43394	3.4347	3.426	3.42667
3.4103	3.4103	3.41112	3.41124	3.41124	3.41208	3.41078	3.41141	3.4123	3.41818	3.41902	3.41902	3.42275	3.42275	3.4234	3.42786	3.42786	3.42853	3.43849	3.43947	3.43947	3.4288	3.42947	3.42947	3.4176	3.41813	3.41813	3.41453	3.41521	3.41579	3.41897	3.41955	3.41955	3.43152	3.43152	3.43215	3.41833	3.41892	3.41958	3.42394	3.42446	3.42516	3.42716	3.42716	3.42778	3.43394	3.4347	3.4347	3.42667	3.42743
3.4103	3.41112	3.41178	3.41124	3.41208	3.41281	3.41141	3.4123	3.4123	3.41902	3.41902	3.41969	3.42275	3.4234	3.42394	3.42786	3.42853	3.42952	3.43947	3.43947	3.44021	3.42947	3.42947	3.43007	3.41813	3.41813	3.4188	3.41521	3.41579	3.4166	3.41955	3.41955	3.42001	3.43152	3.43215	3.43309	3.41892	3.41958	3.42005	3.42446	3.42516	3.42576	3.42716	3.42778	3.42778	3.4347	3.4347	3.43562	3.42743	3.42743
3.41112	3.41178	3.41259	3.41208	3.41281	3.41343	3.4123	3.4123	3.41283	3.41902	3.41969	3.42029	3.4234	3.42394	3.42474	3.42853	3.42952	3.42993	3.43947	3.44021	3.44021	3.42947	3.43007	3.43062	3.41813	3.4188	3.4188	3.41579	3.4166	3.41704	3.41955	3.42001	3.42001	3.43215	3.43309	3.4337	3.41958	3.42005	3.42074	3.42516	3.42576	3.42635	3.42778	3.42778	3.42816	3.4347	3.43562	3.43646	3.42743	3.42801
3.41178	3.41259	3.41321	3.41281	3.41343	3.41343	3.4123	3.41283	3.41283	3.41969	3.42029	3.42029	3.42394	3.42474	3.42474	3.42952	3.42993	3.42993	3.44021	3.44021	3.44127	3.43007	3.43062	3.43148	3.4188	3.4188	3.41928	3.4166	3.41704	3.41751	3.42001	3.42001	3.42061	3.43309	3.4337	3.43465	3.42005	3.42074	3.42123	3.42576	3.42635	3.42695	3.42778	3.42816	3.42816	3.43562	3.43646	3.43646	3.42801	3.42864
3.41259	3.41321	3.41403	3.41343	3.41343	3.41434	3.41283	3.41283	3.41371	3.42029	3.42029	3.42083	3.42474	3.42474	3.42528	3.42993	3.42993	3.4309	3.44021	3.44127	3.44127	3.43062	3.43148	3.43204	3.4188	3.41928	3.41996	3.41704	3.41751	3.41814	3.42001	3.42061	3.42115	3.4337	3.43465	3.43557	3.42074	3.42123	3.42192	3.42635	3.42695	3.42762	3.42816	3.42816	3.42923	3.43646	3.43646	3.43728	3.42864	3.42948
3.41321	3.41403	3.41471	3.41343	3.41434	3.41434	3.41283	3.41371	3.41432	3.42029	3.42083	3.4217	3.42474	3.42528	3.42528	3.42993	3.4309	3.4309	3.44127	3.44127	3.44224	3.43148	3.43204	3.43259	3.41928	3.41996	3.42048	3.41751	3.41814	3.41814	3.42061	3.42115	3.42189	3.43465	3.43557	3.43557	3.42123	3.42192	3.42192	3.42695	3.42762	3.4282	3.42816	3.42923	3.42923	3.43646	3.43728	3.43728	3.42948	3.43007
3.41403	3.41471	3.41549	3.41434	3.41434	3.41483	3.41371	3.41432	3.41432	3.42083	3.4217	3.42217	3.42528	3.42528	3.42598	3.4309	3.4309	3.43153	3.44127	3.44224	3.44224	3.43204	3.43259	3.43259	3.41996	3.42048	3.42104	3.41814	3.41814	3.41887	3.42115	3.42189	3.42235	3.43557	3.43557	3.43651	3.42192	3.42192	3.42249	3.42762	3.4282	3.42892	3.42923	3.42923	3.42982	3.43728	3.43728	3.4382	3.43007	3.43077
3.41471	3.41549	3.41605	3.41434	3.41483	3.41483	3.41432	3.41432	3.41504	3.4217	3.42217	3.42217	3.42528	3.42598	3.42598	3.4309	3.43153	3.43153	3.44224	3.44224	3.44323	3.43259	3.43259	3.43325	3.42048	3.42104	3.42104	3.41814	3.41887	3.41938	3.42189	3.42235	3.42235	3.43557	3.43651	3.4373	3.42192	3.42249	3.42314	3.4282	3.42892	3.42963	3.42923	3.42982	3.42982	3.43728	3.4382	3.43904	3.43077	3.43077
3.41549	3.41605	3.41605	3.41483	3.41483	3.4156	3.41432	3.41504	3.41504	3.42217	3.42217	3.42282	3.42598	3.42598	3.42662	3.43153	3.43153	3.43242	3.44224	3.44323	3.44412	3.43259	3.43325	3.43407	3.42104	3.42104	3.4216	3.41887	3.41938	3.41994	3.42235	3.42235	3.42298	3.43651	3.4373	3.4383	3.42249	3.42314	3.42314	3.42892	3.42963	3.43016	3.42982	3.42982	3.43054	3.4382	3.43904	3.43904	3.43077	3.43149
3.41605	3.41605	3.41676	3.41483	3.4156	3.4156	3.41504	3.41504	3.41552	3.42217	3.42282	3.42357	3.42598	3.42662	3.42725	3.43153	3.43242	3.43321	3.44323	3.44412	3.44525	3.43325	3.43407	3.43407	3.42104	3.4216	3.4216	3.41938	3.41994	3.42047	3.42235	3.42298	3.42298	3.4373	3.4383	3.43924	3.42314	3.42314	3.42362	3.42963	3.43016	3.43082	3.42982	3.43054	3.43123	3.43904	3.43904	3.43996	3.43149	3.43218
3.41605	3.41676	3.41676	3.4156	3.4156	3.41627	3.41504	3.41552	3.41622	3.42282	3.42357	3.42417	3.42662	3.42725	3.42725	3.43242	3.43321	3.43321	3.44412	3.44525	3.44525	3.43407	3.43407	3.43484	3.4216	3.4216	3.42213	3.41994	3.42047	3.42105	3.42298	3.42298	3.42348	3.4383	3.43924	3.44012	3.42314	3.42362	3.42421	3.43016	3.43082	3.43082	3.43054	3.43123	3.43185	3.43904	3.43996	3.43996	3.43218	3.43294
3.41676	3.41676	3.41748	3.4156	3.41627	3.41694	3.41552	3.41622	3.41622	3.42357	3.42417	3.42417	3.42725	3.42725	3.42794	3.43321	3.43321	3.43393	3.44525	3.44525	3.44617	3.43407	3.43484	3.43484	3.4216	3.42213	3.42213	3.42047	3.42105	3.42158	3.42298	3.42348	3.42395	3.43924	3.44012	3.44124	3.42362	3.42421	3.42495	3.43082	3.43082	3.43143	3.43123	3.43185	3.43185	3.43996	3.43996	3.44095	3.43294	3.43359
3.41676	3.41748	3.4181	3.41627	3.41694	3.41759	3.41622	3.41622	3.41675	3.42417	3.42417	3.4249	3.42725	3.42794	3.42853	3.43321	3.43393	3.43472	3.44525	3.44617	3.44617	3.43484	3.43484	3.43534	3.42213	3.42213	3.42288	3.42105	3.42158	3.42232	3.42348	3.42395	3.42451	3.44012	3.44124	3.44219	3.42421	3.42495	3.42495	3.43082	3.43143	3.43143	3.43185	3.43185	3.4326	3.43996	3.44095	3.44203	3.43359	3.4343
3.41748	3.4181	3.41884	3.41694	3.41759	3.41815	3.41622	3.41675	3.41743	3.42417	3.4249	3.42542	3.42794	3.42853	3.42927	3.43393	3.43472	3.43565	3.44617	3.44617	3.44739	3.43484	3.43534	3.43623	3.42213	3.42288	3.42332	3.42158	3.42232	3.42283	3.42395	3.42451	3.4253	3.44124	3.44219	3.44219	3.42495	3.42495	3.42554	3.43143	3.43143	3.43229	3.43185	3.4326	3.43344	3.44095	3.44203	3.44203	3.4343	3.43507
3.4181	3.41884	3.4195	3.41759	3.41815	3.41815	3.41675	3.41743	3.41743	3.4249	3.42542	3.42542	3.42853	3.42927	3.42999	3.43472	3.43565	3.43651	3.44617	3.44739	3.44739	3.43534	3.43623	3.43728	3.42288	3.42332	3.42396	3.42232	3.42283	3.42283	3.42451	3.4253	3.42591	3.44219	3.44219	3.44322	3.42495	3.42554	3.42619	3.43143	3.43229	3.43282	3.4326	3.43344	3.43344	3.44203	3.44203	3.44289	3.43507	3.43564
3.41884	3.4195	3.42	3.41815	3.41815	3.41887	3.41743	3.41743	3.41789	3.42542	3.42542	3.42632	3.42927	3.42999	3.43069	3.43565	3.43651	3.43651	3.44739	3.44739	3.44852	3.43623	3.43728	3.43728	3.42332	3.42396	3.42453	3.42283	3.42283	3.42349	3.4253	3.42591	3.42591	3.44219	3.44322	3.44446	3.42554	3.42619	3.42619	3.43229	3.43282	3.43282	3.43344	3.43344	3.43406	3.44203	3.44289	3.44399	3.43564	3.43649
3.4195	3.42	3.42	3.41815	3.41887	3.41887	3.41743	3.41789	3.41789	3.42542	3.42632	3.42681	3.42999	3.43069	3.43131	3.43651	3.43651	3.4373	3.44739	3.44852	3.44966	3.43728	3.43728	3.43796	3.42396	3.42453	3.42453	3.42283	3.42349	3.42393	3.42591	3.42591	3.42636	3.44322	3.44446	3.44446	3.42619	3.42619	3.4268	3.43282	3.43282	3.43355	3.43344	3.43406	3.43406	3.44289	3.44399	3.44399	3.43649	3.43649
3.42	3.42	3.42068	3.41887	3.41887	3.41946	3.41789	3.41789	3.41875	3.42632	3.42681	3.42681	3.43069	3.43131	3.43207	3.43651	3.4373	3.43814	3.44852	3.44966	3.44966	3.43728	3.43796	3.43796	3.42453	3.42453	3.4251	3.42349	3.42393	3.42393	3.42591	3.42636	3.4271	3.44446	3.44446	3.44543	3.42619	3.4268	3.4268	3.43282	3.43355	3.4343	3.43406	3.43406	3.43479	3.44399	3.44399	3.44504	3.43649	3.43728
3.42	3.42068	3.42068	3.41887	3.41946	3.41946	3.41789	3.41875	3.41927	3.42681	3.42681	3.42748	3.43131	3.43207	3.43207	3.4373	3.43814	3.43897	3.44966	3.44966	3.45081	3.43796	3.43796	3.43853	3.42453	3.4251	3.42551	3.42393	3.42393	3.42464	3.42636	3.4271	3.4271	3.44446	3.44543	3.44678	3.4268	3.4268	3.42742	3.43355	3.4343	3.43501	3.43406	3.43479	3.4355	3.44399	3.44504	3.44612	3.43728	3.43802
3.42068	3.42068	3.42137	3.41946	3.41946	3.42018	3.41875	3.41927	3.41998	3.42681	3.42748	3.42748	3.43207	3.43207	3.43283	3.43814	3.43897	3.44	3.44966	3.45081	3.45081	3.43796	3.43853	3.4394	3.4251	3.42551	3.42551	3.42393	3.42464	3.42464	3.4271	3.4271	3.42787	3.44543	3.44678	3.44803	3.4268	3.42742	3.42742	3.4343	3.43501	3.43574	3.43479	3.4355	3.43632	3.44504	3.44612	3.44732	3.43802	3.43875
3.42068	3.42137	3.42137	3.41946	3.42018	3.42018	3.41927	3.41998	3.41998	3.42748	3.42748	3.42807	3.43207	3.43283	3.43283	3.43897	3.44	3.4408	3.45081	3.45081	3.45191	3.43853	3.4394	3.4394	3.42551	3.42551	3.42606	3.42464	3.42464	3.42508	3.4271	3.42787	3.42828	3.44678	3.44803	3.44922	3.42742	3.42742	3.42814	3.43501	3.43574	3.43574	3.4355	3.43632	3.43714	3.44612	3.44732	3.4485	3.43875	3.43966
3.42137	3.42137	3.42205	3.42018	3.42018	3.42069	3.41998	3.41998	3.42039	3.42748	3.42807	3.42889	3.43283	3.43283	3.43349	3.44	3.4408	3.44192	3.45081	3.45191	3.45191	3.4394	3.4394	3.44019	3.42551	3.42606	3.42606	3.42464	3.42508	3.42508	3.42787	3.42828	3.42915	3.44803	3.44922	3.45043	3.42742	3.42814	3.42887	3.43574	3.43574	3.43637	3.43632	3.43714	3.43786	3.44732	3.4485	3.44966	3.43966	3.43966
3.42137	3.42205	3.4228	3.42018	3.42069	3.42069	3.41998	3.42039	3.42039	3.42807	3.42889	3.42946	3.43283	3.43349	3.43424	3.4408	3.44192	3.44192	3.45191	3.45191	3.45348	3.4394	3.44019	3.44019	3.42606	3.42606	3.42679	3.42508	3.42508	3.42573	3.42828	3.42915	3.42967	3.44922	3.45043	3.45184	3.42814	3.42887	3.42931	3.43574	3.43637	3.43722	3.43714	3.43786	3.43875	3.4485	3.44966	3.45105	3.43966	3.44049
3.42205	3.4228	3.4228	3.42069	3.42069	3.42133	3.42039	3.42039	3.42111	3.42889	3.42946	3.43027	3.43349	3.43424	3.43499	3.44192	3.44192	3.44278	3.45191	3.45348	3.45446	3.44019	3.44019	3.4409	3.42606	3.42679	3.42718	3.42508	3.42573	3.42573	3.42915	3.42967	3.42967	3.45043	3.45184	3.45333	3.42887	3.42931	3.43002	3.43637	3.43722	3.43722	3.43786	3.43875	3.43875	3.44966	3.45105	3.45105	3.44049	3.44049
3.4228	3.4228	3.42332	3.42069	3.42133	3.42207	3.42039	3.42111	3.42161	3.42946	3.43027	3.43027	3.43424	3.43499	3.43568	3.44192	3.44278	3.44372	3.45348	3.45446	3.45602	3.44019	3.4409	3.4409	3.42679	3.42718	3.42718	3.42573	3.42573	3.42639	3.42967	3.42967	3.43042	3.45184	3.45333	3.45333	3.42931	3.43002	3.43002	3.43722	3.43722	3.43796	3.43875	3.43875	3.43969	3.45105	3.45105	3.45236	3.44049	3.44134
3.4228	3.42332	3.4239	3.42133	3.42207	3.42258	3.42111	3.42161	3.42161	3.43027	3.43027	3.43103	3.43499	3.43568	3.43568	3.44278	3.44372	3.44496	3.45446	3.45602	3.45738	3.4409	3.4409	3.44174	3.42718	3.42718	3.42799	3.42573	3.42639	3.42695	3.42967	3.43042	3.43098	3.45333	3.45333	3.45456	3.43002	3.43002	3.43048	3.43722	3.43796	3.43867	3.43875	3.43969	3.44052	3.45105	3.45236	3.45376	3.44134	3.44219
3.42332	3.4239	3.42462	3.42207	3.42258	3.42312	3.42161	3.42161	3.42221	3.43027	3.43103	3.43159	3.43568	3.43568	3.43649	3.44372	3.44496	3.44597	3.45602	3.45738	3.45886	3.4409	3.44174	3.44174	3.42718	3.42799	3.42799	3.42639	3.42695	3.42695	3.43042	3.43098	3.4318	3.45333	3.45456	3.45628	3.43002	3.43048	3.43125	3.43796	3.43867	3.4394	3.43969	3.44052	3.44052	3.45236	3.45376	3.45535	3.44219	3.44219
3.4239	3.42462	3.42462	3.42258	3.42312	3.42382	3.42161	3.42221	3.42221	3.43103	3.43159	3.43159	3.43568	3.43649	3.43649	3.44496	3.44597	3.44703	3.45738	3.45886	3.45886	3.44174	3.44174	3.44262	3.42799	3.42799	3.42852	3.42695	3.42695	3.4275	3.43098	3.4318	3.4323	3.45456	3.45628	3.45628	3.43048	3.43125	3.43125	3.43867	3.4394	3.44047	3.44052	3.44052	3.44143	3.45376	3.45535	3.45535	3.44219	3.44303
3.42462	3.42462	3.42539	3.42312	3.42382	3.42443	3.42221	3.42221	3.42282	3.43159	3.43159	3.43232	3.43649	3.43649	3.43717	3.44597	3.44703	3.44811	3.45886	3.45886	3.46045	3.44174	3.44262	3.44262	3.42799	3.42852	3.42852	3.42695	3.4275	3.42799	3.4318	3.4323	3.43311	3.45628	3.45628	3.45774	3.43125	3.43125	3.43194	3.4394	3.44047	3.44047	3.44052	3.44143	3.44143	3.45535	3.45535	3.45665	3.44303	3.44303
3.42462	3.42539	3.42586	3.42382	3.42443	3.42507	3.42221	3.42282	3.42341	3.43159	3.43232	3.43309	3.43649	3.43717	3.43717	3.44703	3.44811	3.44927	3.45886	3.46045	3.46045	3.44262	3.44262	3.44356	3.42852	3.42852	3.42915	3.4275	3.42799	3.42863	3.4323	3.43311	3.43383	3.45628	3.45774	3.45957	3.43125	3.43194	3.43273	3.44047	3.44047	3.44122	3.44143	3.44143	3.44237	3.45535	3.45665	3.45851	3.44303	3.44399
3.42539	3.42586	3.42586	3.42443	3.42507	3.42507	3.42282	3.42341	3.42399	3.43232	3.43309	3.43367	3.43717	3.43717	3.43812	3.44811	3.44927	3.45053	3.46045	3.46045	3.46215	3.44262	3.44356	3.44446	3.42852	3.42915	3.42915	3.42799	3.42863	3.42932	3.43311	3.43383	3.43383	3.45774	3.45957	3.46123	3.43194	3.43273	3.43333	3.44047	3.44122	3.44204	3.44143	3.44237	3.44334	3.45665	3.45851	3.45987	3.44399	3.44399
3.42586	3.42586	3.42662	3.42507	3.42507	3.42566	3.42341	3.42399	3.42399	3.43309	3.43367	3.43452	3.43717	3.43812	3.43812	3.44927	3.45053	3.45053	3.46045	3.46215	3.46386	3.44356	3.44446	3.44539	3.42915	3.42915	3.42974	3.42863	3.42932	3.4299	3.43383	3.43383	3.43443	3.45957	3.46123	3.46312	3.43273	3.43333	3.43333	3.44122	3.44204	3.44204	3.44237	3.44334	3.44334	3.45851	3.45987	3.46165	3.44399	3.44501
3.42586	3.42662	3.42662	3.42507	3.42566	3.42638	3.42399	3.42399	3.42449	3.43367	3.43452	3.43523	3.43812	3.43812	3.43884	3.45053	3.45053	3.45185	3.46215	3.46386	3.46554	3.44446	3.44539	3.44628	3.42915	3.42974	3.42974	3.42932	3.4299	3.4299	3.43383	3.43443	3.43443	3.46123	3.46312	3.46491	3.43333	3.43333	3.43412	3.44204	3.44204	3.44298	3.44334	3.44334	3.44431	3.45987	3.46165	3.46165	3.44501	3.44501
3.42662	3.42662	3.42731	3.42566	3.42638	3.42638	3.42399	3.42449	3.4251	3.43452	3.43523	3.43523	3.43812	3.43884	3.43984	3.45053	3.45185	3.45304	3.46386	3.46554	3.46751	3.44539	3.44628	3.44735	3.42974	3.42974	3.43022	3.4299	3.4299	3.43067	3.43443	3.43443	3.43524	3.46312	3.46491	3.46689	3.43333	3.43412	3.4349	3.44204	3.44298	3.44384	3.44334	3.44431	3.44536	3.46165	3.46165	3.4635	3.44501	3.4458
3.42662	3.42731	3.42774	3.42638	3.42638	3.42698	3.42449	3.4251	3.4251	3.43523	3.43523	3.43605	3.43884	3.43984	3.43984	3.45185	3.45304	3.45432	3.46554	3.46751	3.46931	3.44628	3.44735	3.44735	3.42974	3.43022	3.43022	3.4299	3.43067	3.43067	3.43443	3.43524	3.43524	3.46491	3.46689	3.469	3.43412	3.4349	3.4349	3.44298	3.44384	3.44463	3.44431	3.44536	3.44536	3.46165	3.4635	3.46519	3.4458	3.4458
3.42731	3.42774	3.42774	3.42638	3.42698	3.42698	3.4251	3.4251	3.42574	3.43523	3.43605	3.43605	3.43984	3.43984	3.4406	3.45304	3.45432	3.45584	3.46751	3.46931	3.47131	3.44735	3.44735	3.44858	3.43022	3.43022	3.43081	3.43067	3.43067	3.43123	3.43524	3.43524	3.43603	3.46689	3.469	3.47118	3.4349	3.4349	3.43571	3.44384	3.44463	3.44577	3.44536	3.44536	3.44633	3.4635	3.46519	3.46519	3.4458	3.44696
3.42774	3.42774	3.42853	3.42698	3.42698	3.42744	3.4251	3.42574	3.42642	3.43605	3.43605	3.43674	3.43984	3.4406	3.44147	3.45432	3.45584	3.45584	3.46931	3.47131	3.47131	3.44735	3.44858	3.44858	3.43022	3.43081	3.43081	3.43067	3.43123	3.43123	3.43524	3.43603	3.43684	3.469	3.47118	3.47118	3.4349	3.43571	3.43642	3.44463	3.44577	3.44665	3.44536	3.44633	3.44752	3.46519	3.46519	3.46733	3.44696	3.44696
3.42774	3.42853	3.42925	3.42698	3.42744	3.42816	3.42574	3.42642	3.42686	3.43605	3.43674	3.43674	3.4406	3.44147	3.44221	3.45584	3.45584	3.45734	3.47131	3.47131	3.47347	3.44858	3.44858	3.44947	3.43081	3.43081	3.43151	3.43123	3.43123	3.43184	3.43603	3.43684	3.43748	3.47118	3.47118	3.47358	3.43571	3.43642	3.43642	3.44577	3.44665	3.44665	3.44633	3.44752	3.44752	3.46519	3.46733	3.46924	3.44696	3.4479
3.42853	3.42925	3.43005	3.42744	3.42816	3.42876	3.42642	3.42686	3.42765	3.43674	3.43674	3.43766	3.44147	3.44221	3.44334	3.45584	3.45734	3.45879	3.47131	3.47347	3.47347	3.44858	3.44947	3.4508	3.43081	3.43151	3.43151	3.43123	3.43184	3.43245	3.43684	3.43748	3.43748	3.47118	3.47358	3.47608	3.43642	3.43642	3.4373	3.44665	3.44665	3.44774	3.44752	3.44752	3.44857	3.46733	3.46924	3.47146	3.4479	3.44896
3.42925	3.43005	3.43063	3.42816	3.42876	3.42876	3.42686	3.42765	3.42765	3.43674	3.43766	3.43766	3.44221	3.44334	3.44428	3.45734	3.45879	3.45879	3.47347	3.47347	3.47575	3.44947	3.4508	3.4508	3.43151	3.43151	3.43225	3.43184	3.43245	3.43317	3.43748	3.43748	3.43836	3.47358	3.47608	3.47843	3.43642	3.4373	3.43815	3.44665	3.44774	3.44876	3.44752	3.44857	3.44965	3.46924	3.47146	3.47393	3.44896	3.44896
3.43005	3.43063	3.43133	3.42876	3.42876	3.42935	3.42765	3.42765	3.42809	3.43766	3.43766	3.43842	3.44334	3.44428	3.44506	3.45879	3.45879	3.46053	3.47347	3.47575	3.478	3.4508	3.4508	3.45176	3.43151	3.43225	3.43225	3.43245	3.43317	3.43317	3.43748	3.43836	3.43836	3.47608	3.47843	3.48138	3.4373	3.43815	3.43893	3.44774	3.44876	3.4499	3.44857	3.44965	3.45095	3.47146	3.47393	3.47624	3.44896	3.45002
3.43063	3.43133	3.43133	3.42876	3.42935	3.43013	3.42765	3.42809	3.4288	3.43766	3.43842	3.43842	3.44428	3.44506	3.44506	3.45879	3.46053	3.46053	3.47575	3.478	3.48058	3.4508	3.45176	3.45312	3.43225	3.43225	3.43283	3.43317	3.43317	3.43388	3.43836	3.43836	3.43933	3.47843	3.48138	3.48432	3.43815	3.43893	3.43893	3.44876	3.4499	3.45091	3.44965	3.45095	3.45199	3.47393	3.47624	3.47901	3.45002	3.45127
3.43133	3.43133	3.43214	3.42935	3.43013	3.43073	3.42809	3.4288	3.42946	3.43842	3.43842	3.4393	3.44506	3.44506	3.44628	3.46053	3.46053	3.46209	3.478	3.48058	3.48305	3.45176	3.45312	3.45312	3.43225	3.43283	3.43339	3.43317	3.43388	3.43388	3.43836	3.43933	3.44022	3.48138	3.48432	3.48432	3.43893	3.43893	3.43976	3.4499	3.45091	3.45225	3.45095	3.45199	3.45339	3.47624	3.47901	3.47901	3.45127	3.45127
3.43133	3.43214	3.4329	3.43013	3.43073	3.4314	3.4288	3.42946	3.42946	3.43842	3.4393	3.4393	3.44506	3.44628	3.44628	3.46053	3.46209	3.4637	3.48058	3.48305	3.48604	3.45312	3.45312	3.45442	3.43283	3.43339	3.4341	3.43388	3.43388	3.43454	3.43933	3.44022	3.44107	3.48432	3.48432	3.48735	3.43893	3.43976	3.44073	3.45091	3.45225	3.45343	3.45199	3.45339	3.45339	3.47901	3.47901	3.48164	3.45127	3.45246
3.43214	3.4329	3.43361	3.43073	3.4314	3.43201	3.42946	3.42946	3.42998	3.4393	3.4393	3.44027	3.44628	3.44628	3.44708	3.46209	3.4637	3.4656	3.48305	3.48604	3.48604	3.45312	3.45442	3.45568	3.43339	3.4341	3.43471	3.43388	3.43454	3.4352	3.44022	3.44107	3.44107	3.48432	3.48735	3.48735	3.43976	3.44073	3.4415	3.45225	3.45343	3.45467	3.45339	3.45339	3.45485	3.47901	3.48164	3.48442	3.45246	3.45246
3.4329	3.43361	3.43361	3.4314	3.43201	3.43263	3.42946	3.42998	3.43064	3.4393	3.44027	3.44107	3.44628	3.44708	3.44708	3.4637	3.4656	3.46752	3.48604	3.48604	3.48891	3.45442	3.45568	3.45699	3.4341	3.43471	3.43535	3.43454	3.4352	3.43594	3.44107	3.44107	3.44197	3.48735	3.48735	3.49075	3.44073	3.4415	3.4415	3.45343	3.45467	3.45607	3.45339	3.45485	3.45623	3.48164	3.48442	3.48442	3.45246	3.45351
3.43361	3.43361	3.43429	3.43201	3.43263	3.43263	3.42998	3.43064	3.43124	3.44027	3.44107	3.44194	3.44708	3.44708	3.44839	3.4656	3.46752	3.46752	3.48604	3.48891	3.49194	3.45568	3.45699	3.45849	3.43471	3.43535	3.43608	3.4352	3.43594	3.43594	3.44107	3.44197	3.44311	3.48735	3.49075	3.49427	3.4415	3.4415	3.44253	3.45467	3.45607	3.45736	3.45485	3.45623	3.45782	3.48442	3.48442	3.48765	3.45351	3.45495
3.43361	3.43429	3.43429	3.43263	3.43263	3.43352	3.43064	3.43124	3.43124	3.44107	3.44194	3.44291	3.44708	3.44839	3.44839	3.46752	3.46752	3.46949	3.48891	3.49194	3.49526	3.45699	3.45849	3.45849	3.43535	3.43608	3.43608	3.43594	3.43594	3.43661	3.44197	3.44311	3.44311	3.49075	3.49427	3.49812	3.4415	3.44253	3.44253	3.45607	3.45736	3.45883	3.45623	3.45782	3.45918	3.48442	3.48765	3.49096	3.45495	3.45495
3.43429	3.43429	3.43507	3.43263	3.43352	3.43352	3.43124	3.43124	3.43193	3.44194	3.44291	3.44291	3.44839	3.44839	3.44949	3.46752	3.46949	3.47174	3.49194	3.49526	3.49872	3.45849	3.45849	3.46002	3.43608	3.43608	3.43682	3.43594	3.43661	3.4374	3.44311	3.44311	3.44398	3.49427	3.49812	3.50216	3.44253	3.44253	3.44333	3.45736	3.45883	3.46036	3.45782	3.45918	3.46082	3.48765	3.49096	3.49431	3.45495	3.45605
3.43429	3.43507	3.43585	3.43352	3.43352	3.43402	3.43124	3.43193	3.43193	3.44291	3.44291	3.4439	3.44839	3.44949	3.45056	3.46949	3.47174	3.47386	3.49526	3.49872	3.50265	3.45849	3.46002	3.46002	3.43608	3.43682	3.43682	3.43661	3.4374	3.4374	3.44311	3.44398	3.44398	3.49812	3.50216	3.50216	3.44253	3.44333	3.44333	3.45883	3.46036	3.46036	3.45918	3.46082	3.46248	3.49096	3.49431	3.49811	3.45605	3.45605
3.43507	3.43585	3.43585	3.43352	3.43402	3.43402	3.43193	3.43193	3.43257	3.44291	3.4439	3.44483	3.44949	3.45056	3.45056	3.47174	3.47386	3.47386	3.49872	3.50265	3.50265	3.46002	3.46002	3.46153	3.43682	3.43682	3.43758	3.4374	3.4374	3.43823	3.44398	3.44398	3.44508	3.50216	3.50216	3.50645	3.44333	3.44333	3.44461	3.46036	3.46036	3.46185	3.46082	3.46248	3.46423	3.49431	3.49811	3.50217	3.45605	3.45743
3.43585	3.43585	3.43663	3.43402	3.43402	3.43483	3.43193	3.43257	3.43257	3.4439	3.44483	3.44598	3.45056	3.45056	3.45174	3.47386	3.47386	3.47606	3.50265	3.50265	3.50658	3.46002	3.46153	3.4631	3.43682	3.43758	3.43828	3.4374	3.43823	3.43907	3.44398	3.44508	3.44612	3.50216	3.50645	3.51099	3.44333	3.44461	3.44543	3.46036	3.46185	3.46363	3.46248	3.46423	3.46619	3.49811	3.50217	3.50636	3.45743	3.45892
3.43585	3.43663	3.43739	3.43402	3.43483	3.43483	3.43257	3.43257	3.43325	3.44483	3.44598	3.44598	3.45056	3.45174	3.45302	3.47386	3.47606	3.47606	3.50265	3.50658	3.50658	3.46153	3.4631	3.46483	3.43758	3.43828	3.4391	3.43823	3.43907	3.43979	3.44508	3.44612	3.44612	3.50645	3.51099	3.51588	3.44461	3.44543	3.44665	3.46185	3.46363	3.46363	3.46423	3.46619	3.46619	3.50217	3.50636	3.5108	3.45892	3.45892
3.43663	3.43739	3.43739	3.43483	3.43483	3.43555	3.43257	3.43325	3.43325	3.44598	3.44598	3.44694	3.45174	3.45302	3.45431	3.47606	3.47606	3.47871	3.50658	3.50658	3.51098	3.4631	3.46483	3.46662	3.43828	3.4391	3.43968	3.43907	3.43979	3.43979	3.44612	3.44612	3.44729	3.51099	3.51588	3.51588	3.44543	3.44665	3.44759	3.46363	3.46363	3.46531	3.46619	3.46619	3.46818	3.50636	3.5108	3.51575	3.45892	3.46035
3.43739	3.43739	3.43826	3.43483	3.43555	3.43555	3.43325	3.43325	3.43379	3.44598	3.44694	3.44694	3.45302	3.45431	3.4556	3.47606	3.47871	3.48128	3.50658	3.51098	3.51538	3.46483	3.46662	3.46846	3.4391	3.43968	3.43968	3.43979	3.43979	3.44066	3.44612	3.44729	3.44729	3.51588	3.51588	3.52115	3.44665	3.44759	3.44885	3.46363	3.46531	3.46712	3.46619	3.46818	3.46818	3.5108	3.51575	3.52107	3.46035	3.46035
3.43739	3.43826	3.43915	3.43555	3.43555	3.43627	3.43325	3.43379	3.43379	3.44694	3.44694	3.44801	3.45431	3.4556	3.4556	3.47871	3.48128	3.48408	3.51098	3.51538	3.52012	3.46662	3.46846	3.47054	3.43968	3.43968	3.44049	3.43979	3.44066	3.44165	3.44729	3.44729	3.44859	3.51588	3.52115	3.52691	3.44759	3.44885	3.45011	3.46531	3.46712	3.46903	3.46818	3.46818	3.47019	3.51575	3.52107	3.52659	3.46035	3.46189
3.43826	3.43915	3.43915	3.43555	3.43627	3.43627	3.43379	3.43379	3.4347	3.44694	3.44801	3.44928	3.4556	3.4556	3.45699	3.48128	3.48408	3.48408	3.51538	3.52012	3.52012	3.46846	3.47054	3.47262	3.43968	3.44049	3.44144	3.44066	3.44165	3.4424	3.44729	3.44859	3.44979	3.52115	3.52691	3.52691	3.44885	3.45011	3.45011	3.46712	3.46903	3.47086	3.46818	3.47019	3.47236	3.52107	3.52659	3.52659	3.46189	3.4636
3.43915	3.43915	3.44002	3.43627	3.43627	3.43696	3.43379	3.4347	3.4347	3.44801	3.44928	3.44928	3.4556	3.45699	3.45839	3.48408	3.48408	3.4868	3.52012	3.52012	3.52541	3.47054	3.47262	3.47493	3.44049	3.44144	3.4422	3.44165	3.4424	3.4424	3.44859	3.44979	3.45097	3.52691	3.52691	3.533	3.45011	3.45011	3.45137	3.46903	3.47086	3.4731	3.47019	3.47236	3.47236	3.52659	3.52659	3.53248	3.4636	3.4636
3.43915	3.44002	3.44099	3.43627	3.43696	3.43696	3.4347	3.4347	3.43526	3.44928	3.44928	3.45032	3.45699	3.45839	3.46	3.48408	3.4868	3.4868	3.52012	3.52541	3.53106	3.47262	3.47493	3.47708	3.44144	3.4422	3.4422	3.4424	3.4424	3.44334	3.44979	3.45097	3.45233	3.52691	3.533	3.533	3.45011	3.45137	3.45263	3.47086	3.4731	3.4731	3.47236	3.47236	3.4745	3.52659	3.53248	3.53248	3.4636	3.46519
3.44002	3.44099	3.44189	3.43696	3.43696	3.43785	3.4347	3.43526	3.43526	3.44928	3.45032	3.45165	3.45839	3.46	3.46	3.4868	3.4868	3.48992	3.52541	3.53106	3.53106	3.47493	3.47708	3.47708	3.4422	3.4422	3.44296	3.4424	3.44334	3.44436	3.45097	3.45233	3.45367	3.533	3.533	3.53949	3.45137	3.45263	3.45401	3.4731	3.4731	3.4753	3.47236	3.4745	3.4745	3.53248	3.53248	3.53908	3.46519	3.46519
3.44099	3.44189	3.44293	3.43696	3.43785	3.43869	3.43526	3.43526	3.43599	3.45032	3.45165	3.45165	3.46	3.46	3.4616	3.4868	3.48992	3.48992	3.53106	3.53106	3.53705	3.47708	3.47708	3.47966	3.4422	3.44296	3.44296	3.44334	3.44436	3.44531	3.45233	3.45367	3.45367	3.533	3.53949	3.54676	3.45263	3.45401	3.45401	3.4731	3.4753	3.47755	3.4745	3.4745	3.47684	3.53248	3.53908	3.546	3.46519	3.46702
3.44189	3.44293	3.44381	3.43785	3.43869	3.43931	3.43526	3.43599	3.43674	3.45165	3.45165	3.45279	3.46	3.4616	3.4616	3.48992	3.48992	3.49298	3.53106	3.53705	3.5434	3.47708	3.47966	3.48216	3.44296	3.44296	3.44387	3.44436	3.44531	3.44623	3.45367	3.45367	3.45521	3.53949	3.54676	3.55433	3.45401	3.45401	3.45552	3.4753	3.47755	3.48023	3.4745	3.47684	3.47951	3.53908	3.546	3.546	3.46702	3.46702
3.44293	3.44381	3.44478	3.43869	3.43931	3.44015	3.43599	3.43674	3.43674	3.45165	3.45279	3.45405	3.4616	3.4616	3.46324	3.48992	3.49298	3.49667	3.53705	3.5434	3.55039	3.47966	3.48216	3.48498	3.44296	3.44387	3.44481	3.44531	3.44623	3.44623	3.45367	3.45521	3.45684	3.54676	3.55433	3.56255	3.45401	3.45552	3.45552	3.47755	3.48023	3.48271	3.47684	3.47951	3.47951	3.546	3.546	3.55359	3.46702	3.46877
3.44381	3.44478	3.44577	3.43931	3.44015	3.44097	3.43674	3.43674	3.43746	3.45279	3.45405	3.45537	3.4616	3.46324	3.46492	3.49298	3.49667	3.50031	3.5434	3.55039	3.55039	3.48216	3.48498	3.48498	3.44387	3.44481	3.44481	3.44623	3.44623	3.44737	3.45521	3.45684	3.45813	3.55433	3.56255	3.57138	3.45552	3.45552	3.45697	3.48023	3.48271	3.48271	3.47951	3.47951	3.48219	3.546	3.55359	3.55359	3.46877	3.46877
3.44478	3.44577	3.44686	3.44015	3.44097	3.44195	3.43674	3.43746	3.43746	3.45405	3.45537	3.45688	3.46324	3.46492	3.46492	3.49667	3.50031	3.50427	3.55039	3.55039	3.55796	3.48498	3.48498	3.48783	3.44481	3.44481	3.44575	3.44623	3.44737	3.44838	3.45684	3.45813	3.45813	3.56255	3.57138	3.58099	3.45552	3.45697	3.45697	3.48271	3.48271	3.4856	3.47951	3.48219	3.4849	3.55359	3.55359	3.56176	3.46877	3.47063
3.44577	3.44686	3.44801	3.44097	3.44195	3.44274	3.43746	3.43746	3.43839	3.45537	3.45688	3.45836	3.46492	3.46492	3.46691	3.50031	3.50427	3.50427	3.55039	3.55796	3.5661	3.48498	3.48783	3.48783	3.44481	3.44575	3.44663	3.44737	3.44838	3.44961	3.45813	3.45813	3.45998	3.57138	3.58099	3.59132	3.45697	3.45697	3.45856	3.48271	3.4856	3.4885	3.48219	3.4849	3.488	3.55359	3.56176	3.57047	3.47063	3.47278
3.44686	3.44801	3.44801	3.44195	3.44274	3.44274	3.43746	3.43839	3.43839	3.45688	3.45836	3.4598	3.46492	3.46691	3.46868	3.50427	3.50427	3.50852	3.55796	3.5661	3.57492	3.48783	3.48783	3.49101	3.44575	3.44663	3.44663	3.44838	3.44961	3.44961	3.45813	3.45998	3.45998	3.58099	3.59132	3.59132	3.45697	3.45856	3.45856	3.4856	3.4885	3.49162	3.4849	3.488	3.49116	3.56176	3.57047	3.57994	3.47278	3.47278
3.44801	3.44801	3.44917	3.44274	3.44274	3.44354	3.43839	3.43839	3.43898	3.45836	3.4598	3.46149	3.46691	3.46868	3.47088	3.50427	3.50852	3.50852	3.5661	3.57492	3.58414	3.48783	3.49101	3.49101	3.44663	3.44663	3.44772	3.44961	3.44961	3.45069	3.45998	3.45998	3.46178	3.59132	3.59132	3.6004	3.45856	3.45856	3.46037	3.4885	3.49162	3.49489	3.488	3.49116	3.49438	3.57047	3.57994	3.57994	3.47278	3.47476
3.44801	3.44917	3.44917	3.44274	3.44354	3.44354	3.43839	3.43898	3.43982	3.4598	3.46149	3.46149	3.46868	3.47088	3.47276	3.50852	3.50852	3.51308	3.57492	3.58414	3.59442	3.49101	3.49101	3.49425	3.44663	3.44772	3.44772	3.44961	3.45069	3.45069	3.45998	3.46178	3.46354	3.59132	3.6004	3.6004	3.45856	3.46037	3.46037	3.49162	3.49489	3.49841	3.49116	3.49438	3.49797	3.57994	3.57994	3.59021	3.47476	3.47476
3.44917	3.44917	3.45044	3.44354	3.44354	3.44457	3.43898	3.43982	3.44069	3.46149	3.46149	3.46312	3.47088	3.47276	3.47276	3.50852	3.51308	3.51308	3.58414	3.59442	3.59442	3.49101	3.49425	3.49425	3.44772	3.44772	3.44858	3.45069	3.45069	3.45163	3.46178	3.46354	3.46542	3.6004	3.6004	3.60037	3.46037	3.46037	3.46202	3.49489	3.49841	3.49841	3.49438	3.49797	3.49797	3.57994	3.59021	3.60039	3.47476	3.47716
3.44917	3.45044	3.45044	3.44354	3.44457	3.44566	3.43982	3.44069	3.44158	3.46149	3.46312	3.46479	3.47276	3.47276	3.4752	3.51308	3.51308	3.5177	3.59442	3.59442	3.60043	3.49425	3.49425	3.49772	3.44772	3.44858	3.44858	3.45069	3.45163	3.45163	3.46354	3.46542	3.46734	3.6004	3.60037	3.60037	3.46037	3.46202	3.46202	3.49841	3.49841	3.50203	3.49797	3.49797	3.5017	3.59021	3.60039	3.60023	3.47716	3.47944
3.45044	3.45044	3.45164	3.44457	3.44566	3.44656	3.44069	3.44158	3.44246	3.46312	3.46479	3.46667	3.47276	3.4752	3.4752	3.51308	3.5177	3.5177	3.59442	3.60043	3.60031	3.49425	3.49772	3.49772	3.44858	3.44858	3.44965	3.45163	3.45163	3.4532	3.46542	3.46734	3.46973	3.60037	3.60037	3.60032	3.46202	3.46202	3.46366	3.49841	3.50203	3.50598	3.49797	3.5017	3.5017	3.60039	3.60023	3.60033	3.47944	3.47944
3.45044	3.45164	3.45164	3.44566	3.44656	3.44761	3.44158	3.44246	3.44246	3.46479	3.46667	3.46865	3.4752	3.4752	3.47748	3.5177	3.5177	3.52301	3.60043	3.60031	3.60031	3.49772	3.49772	3.50168	3.44858	3.44965	3.44965	3.45163	3.4532	3.45458	3.46734	3.46973	3.46973	3.60037	3.60032	3.60028	3.46202	3.46366	3.46366	3.50203	3.50598	3.51041	3.5017	3.5017	3.50586	3.60023	3.60033	3.60038	3.47944	3.48201
3.45164	3.45164	3.45299	3.44656	3.44761	3.44868	3.44246	3.44246	3.44339	3.46667	3.46865	3.46865	3.4752	3.47748	3.47982	3.5177	3.52301	3.52852	3.60031	3.60031	3.60031	3.49772	3.50168	3.50555	3.44965	3.44965	3.45086	3.4532	3.45458	3.4559	3.46973	3.46973	3.47179	3.60032	3.60028	3.60028	3.46366	3.46366	3.46564	3.50598	3.51041	3.51498	3.5017	3.50586	3.50998	3.60033	3.60038	3.60034	3.48201	3.48464
3.45164	3.45299	3.4543	3.44761	3.44868	3.44973	3.44246	3.44339	3.44418	3.46865	3.46865	3.47065	3.47748	3.47982	3.48245	3.52301	3.52852	3.52852	3.60031	3.60031	3.60012	3.50168	3.50555	3.5097	3.44965	3.45086	3.45086	3.45458	3.4559	3.45732	3.46973	3.47179	3.47423	3.60028	3.60028	3.60027	3.46366	3.46564	3.46564	3.51041	3.51498	3.51978	3.50586	3.50998	3.50998	3.60038	3.60034	3.60034	3.48464	3.48464
3.45299	3.4543	3.4543	3.44868	3.44973	3.45102	3.44339	3.44418	3.44418	3.46865	3.47065	3.47292	3.47982	3.48245	3.48532	3.52852	3.52852	3.53458	3.60031	3.60012	3.60035	3.50555	3.5097	3.51404	3.45086	3.45086	3.45199	3.4559	3.45732	3.45732	3.47179	3.47423	3.47692	3.60028	3.60027	3.60027	3.46564	3.46564	3.46768	3.51498	3.51978	3.52493	3.50998	3.50998	3.5148	3.60034	3.60034	3.6003	3.48464	3.48734
3.4543	3.4543	3.45589	3.44973	3.45102	3.45102	3.44418	3.44418	3.44526	3.47065	3.47292	3.47292	3.48245	3.48532	3.48837	3.52852	3.53458	3.53458	3.60012	3.60035	3.60035	3.5097	3.51404	3.51908	3.45086	3.45199	3.45199	3.45732	3.45732	3.45876	3.47423	3.47692	3.47957	3.60027	3.60027	3.60027	3.46564	3.46768	3.46768	3.51978	3.52493	3.5307	3.50998	3.5148	3.51983	3.60034	3.6003	3.60035	3.48734	3.49036
3.4543	3.45589	3.45589	3.45102	3.45102	3.452	3.44418	3.44526	3.44611	3.47292	3.47292	3.47517	3.48532	3.48837	3.48837	3.53458	3.53458	3.54094	3.60035	3.60035	3.60022	3.51404	3.51908	3.52433	3.45199	3.45199	3.45314	3.45732	3.45876	3.46045	3.47692	3.47957	3.47957	3.60027	3.60027	3.60018	3.46768	3.46768	3.46965	3.52493	3.5307	3.53686	3.5148	3.51983	3.52516	3.6003	3.60035	3.60035	3.49036	3.49036
3.45589	3.45589	3.45732	3.45102	3.452	3.45339	3.44526	3.44611	3.44745	3.47292	3.47517	3.47742	3.48837	3.48837	3.49135	3.53458	3.54094	3.54798	3.60035	3.60022	3.60025	3.51908	3.52433	3.52989	3.45199	3.45314	3.45314	3.45876	3.46045	3.46216	3.47957	3.47957	3.48241	3.60027	3.60018	3.60018	3.46768	3.46965	3.46965	3.5307	3.53686	3.54344	3.51983	3.52516	3.53099	3.60035	3.60035	3.60028	3.49036	3.49341
3.45589	3.45732	3.45877	3.452	3.45339	3.45475	3.44611	3.44745	3.44837	3.47517	3.47742	3.47742	3.48837	3.49135	3.49466	3.54094	3.54798	3.5556	3.60022	3.60025	3.60025	3.52433	3.52989	3.53596	3.45314	3.45314	3.45439	3.46045	3.46216	3.46395	3.47957	3.48241	3.48534	3.60018	3.60018	3.6003	3.46965	3.46965	3.47202	3.53686	3.54344	3.55033	3.52516	3.53099	3.5369	3.60035	3.60028	3.60028	3.49341	3.49693
3.45732	3.45877	3.45877	3.45339	3.45475	3.45475	3.44745	3.44837	3.44962	3.47742	3.47742	3.47996	3.49135	3.49466	3.49466	3.54798	3.5556	3.5556	3.60025	3.60025	3.60024	3.52989	3.53596	3.5424	3.45314	3.45439	3.45583	3.46216	3.46395	3.46395	3.48241	3.48534	3.48864	3.60018	3.6003	3.60031	3.46965	3.47202	3.47436	3.54344	3.55033	3.55808	3.53099	3.5369	3.5369	3.60028	3.60028	3.60028	3.49693	3.49693
3.45877	3.45877	3.4605	3.45475	3.45475	3.45605	3.44837	3.44962	3.44962	3.47742	3.47996	3.48254	3.49466	3.49466	3.49822	3.5556	3.5556	3.56362	3.60025	3.60024	3.60027	3.53596	3.5424	3.54939	3.45439	3.45583	3.45711	3.46395	3.46395	3.46574	3.48534	3.48864	3.49223	3.6003	3.60031	3.6002	3.47202	3.47436	3.47689	3.55033	3.55808	3.56627	3.5369	3.5369	3.54373	3.60028	3.60028	3.60017	3.49693	3.50029
3.45877	3.4605	3.46212	3.45475	3.45605	3.45755	3.44962	3.44962	3.45073	3.47996	3.48254	3.48536	3.49466	3.49822	3.50207	3.5556	3.56362	3.56362	3.60024	3.60027	3.60027	3.5424	3.54939	3.55675	3.45583	3.45711	3.45711	3.46395	3.46574	3.46764	3.48864	3.49223	3.49223	3.60031	3.6002	3.60035	3.47436	3.47689	3.47951	3.55808	3.56627	3.57524	3.5369	3.54373	3.5508	3.60028	3.60017	3.60032	3.50029	3.50421
3.4605	3.46212	3.46389	3.45605	3.45755	3.45755	3.44962	3.45073	3.45073	3.48254	3.48536	3.48841	3.49822	3.50207	3.50207	3.56362	3.56362	3.57231	3.60027	3.60027	3.60035	3.54939	3.55675	3.5649	3.45711	3.45711	3.45834	3.46574	3.46764	3.46764	3.49223	3.49223	3.49586	3.6002	3.60035	3.59995	3.47689	3.47951	3.48234	3.56627	3.57524	3.58493	3.54373	3.5508	3.5508	3.60017	3.60032	3.60023	3.50421	3.50421
3.46212	3.46389	3.46389	3.45755	3.45755	3.45899	3.45073	3.45073	3.4519	3.48536	3.48841	3.48841	3.50207	3.50207	3.50594	3.56362	3.57231	3.57231	3.60027	3.60035	3.60027	3.55675	3.5649	3.57369	3.45711	3.45834	3.45991	3.46764	3.46764	3.46976	3.49223	3.49586	3.49966	3.60035	3.59995	3.60015	3.47951	3.48234	3.48536	3.57524	3.58493	3.58493	3.5508	3.5508	3.5586	3.60032	3.60023	3.60028	3.50421	3.508
3.46389	3.46389	3.46575	3.45755	3.45899	3.45899	3.45073	3.4519	3.45316	3.48841	3.48841	3.49163	3.50207	3.50594	3.5105	3.57231	3.57231	3.582	3.60035	3.60027	3.60038	3.5649	3.57369	3.58304	3.45834	3.45991	3.45991	3.46764	3.46976	3.47188	3.49586	3.49966	3.50385	3.59995	3.60015	3.60015	3.48234	3.48536	3.48854	3.58493	3.58493	3.59547	3.5508	3.5586	3.5586	3.60023	3.60028	3.60028	3.508	3.508
3.46389	3.46575	3.46777	3.45899	3.45899	3.46064	3.4519	3.45316	3.45464	3.48841	3.49163	3.49496	3.50594	3.5105	3.51487	3.57231	3.582	3.59234	3.60027	3.60038	3.6003	3.57369	3.58304	3.58304	3.45991	3.45991	3.46155	3.46976	3.47188	3.47419	3.49966	3.50385	3.5083	3.60015	3.60015	3.60029	3.48536	3.48854	3.49189	3.58493	3.59547	3.59547	3.5586	3.5586	3.56696	3.60028	3.60028	3.60028	3.508	3.51234
3.46575	3.46777	3.46777	3.45899	3.46064	3.46223	3.45316	3.45464	3.45464	3.49163	3.49496	3.49861	3.5105	3.51487	3.51986	3.582	3.59234	3.60043	3.60038	3.6003	3.60026	3.58304	3.58304	3.59341	3.45991	3.46155	3.46306	3.47188	3.47419	3.47655	3.50385	3.5083	3.51286	3.60015	3.60029	3.60004	3.48854	3.49189	3.49549	3.59547	3.59547	3.60044	3.5586	3.56696	3.57615	3.60028	3.60028	3.60031	3.51234	3.51699
3.46777	3.46777	3.46989	3.46064	3.46223	3.46392	3.45464	3.45464	3.456	3.49496	3.49861	3.5023	3.51487	3.51986	3.52514	3.59234	3.60043	3.60032	3.6003	3.60026	3.60025	3.58304	3.59341	3.59341	3.46155	3.46306	3.46306	3.47419	3.47655	3.47655	3.5083	3.51286	3.51821	3.60029	3.60004	3.60025	3.49189	3.49549	3.49953	3.59547	3.60044	3.60026	3.56696	3.57615	3.58604	3.60028	3.60031	3.60013	3.51699	3.51699
3.46777	3.46989	3.46989	3.46223	3.46392	3.46582	3.45464	3.456	3.456	3.49861	3.5023	3.5023	3.51986	3.52514	3.53075	3.60043	3.60032	3.60034	3.60026	3.60025	3.60016	3.59341	3.59341	3.60029	3.46306	3.46306	3.46472	3.47655	3.47655	3.4791	3.51286	3.51821	3.51821	3.60004	3.60025	3.60011	3.49549	3.49953	3.50355	3.60044	3.60026	3.6003	3.57615	3.58604	3.59676	3.60031	3.60013	3.60013	3.51699	3.52199
3.46989	3.46989	3.47208	3.46392	3.46582	3.46582	3.456	3.456	3.45726	3.5023	3.5023	3.50643	3.52514	3.53075	3.53676	3.60032	3.60034	3.6003	3.60025	3.60016	3.60017	3.59341	3.60029	3.60029	3.46306	3.46472	3.46652	3.47655	3.4791	3.48179	3.51821	3.51821	3.52355	3.60025	3.60011	3.60011	3.49953	3.50355	3.50813	3.60026	3.6003	3.60032	3.58604	3.59676	3.60035	3.60013	3.60013	3.60016	3.52199	3.52716
3.46989	3.47208	3.47421	3.46582	3.46582	3.4676	3.456	3.45726	3.45884	3.5023	3.50643	3.51076	3.53075	3.53676	3.54335	3.60034	3.6003	3.6003	3.60016	3.60017	3.60017	3.60029	3.60029	3.60027	3.46472	3.46652	3.46821	3.4791	3.48179	3.48179	3.51821	3.52355	3.52956	3.60011	3.60011	3.59989	3.50355	3.50813	3.50813	3.6003	3.60032	3.60031	3.59676	3.60035	3.60032	3.60013	3.60016	3.60005	3.52716	3.53258
3.47208	3.47421	3.47421	3.46582	3.4676	3.4696	3.45726	3.45884	3.45884	3.50643	3.51076	3.51076	3.53676	3.54335	3.55035	3.6003	3.6003	3.60041	3.60017	3.60017	3.60016	3.60029	3.60027	3.60031	3.46652	3.46821	3.46821	3.48179	3.48179	3.48461	3.52355	3.52956	3.53597	3.60011	3.59989	3.59989	3.50813	3.50813	3.51284	3.60032	3.60031	3.60034	3.60035	3.60032	3.60025	3.60016	3.60005	3.60014	3.53258	3.53258
3.47421	3.47421	3.47672	3.4676	3.4696	3.4717	3.45884	3.45884	3.46036	3.51076	3.51076	3.51528	3.54335	3.55035	3.558	3.6003	3.60041	3.60031	3.60017	3.60016	3.60011	3.60027	3.60031	3.60033	3.46821	3.46821	3.47018	3.48179	3.48461	3.48757	3.52956	3.53597	3.54296	3.59989	3.59989	3.60035	3.50813	3.51284	3.51768	3.60031	3.60034	3.60036	3.60032	3.60025	3.60031	3.60005	3.60014	3.60015	3.53258	3.53866
3.47421	3.47672	3.47923	3.4696	3.4717	3.47399	3.45884	3.46036	3.46036	3.51076	3.51528	3.51528	3.55035	3.558	3.558	3.60041	3.60031	3.60036	3.60016	3.60011	3.60011	3.60031	3.60033	3.60033	3.46821	3.47018	3.4723	3.48461	3.48757	3.49081	3.53597	3.54296	3.54296	3.59989	3.60035	3.59994	3.51284	3.51768	3.52337	3.60034	3.60036	3.60036	3.60025	3.60031	3.60031	3.60014	3.60015	3.6002	3.53866	3.54503
3.47672	3.47923	3.48192	3.4717	3.47399	3.47399	3.46036	3.46036	3.46216	3.51528	3.51528	3.52024	3.558	3.558	3.56639	3.60031	3.60036	3.60036	3.60011	3.60011	3.60033	3.60033	3.60033	3.60014	3.47018	3.4723	3.4723	3.48757	3.49081	3.49433	3.54296	3.54296	3.55025	3.60035	3.59994	3.59994	3.51768	3.52337	3.52918	3.60036	3.60036	3.60037	3.60031	3.60031	3.60019	3.60015	3.6002	3.60029	3.54503	3.55198
3.47923	3.48192	3.48487	3.47399	3.47399	3.47647	3.46036	3.46216	3.46391	3.51528	3.52024	3.52024	3.558	3.56639	3.56639	3.60036	3.60036	3.60035	3.60011	3.60033	3.60029	3.60033	3.60014	3.60014	3.4723	3.4723	3.47449	3.49081	3.49433	3.49433	3.54296	3.55025	3.55836	3.59994	3.59994	3.60013	3.52337	3.52918	3.53566	3.60036	3.60037	3.60037	3.60031	3.60019	3.60019	3.6002	3.60029	3.60015	3.55198	3.55978
3.48192	3.48487	3.48795	3.47399	3.47647	3.47647	3.46216	3.46391	3.46569	3.52024	3.52024	3.52554	3.56639	3.56639	3.57531	3.60036	3.60035	3.60028	3.60033	3.60029	3.59996	3.60014	3.60014	3.60027	3.4723	3.47449	3.47657	3.49433	3.49433	3.49797	3.55025	3.55836	3.56709	3.59994	3.60013	3.60034	3.52918	3.53566	3.53566	3.60037	3.60037	3.6003	3.60019	3.60019	3.60041	3.60029	3.60015	3.60016	3.55978	3.56809
3.48487	3.48795	3.49111	3.47647	3.47647	3.47895	3.46391	3.46569	3.46751	3.52024	3.52554	3.52554	3.56639	3.57531	3.58496	3.60035	3.60028	3.60028	3.60029	3.59996	3.59996	3.60014	3.60027	3.60027	3.47449	3.47657	3.47657	3.49433	3.49797	3.5017	3.55836	3.56709	3.57669	3.60013	3.60034	3.60034	3.53566	3.53566	3.54255	3.60037	3.6003	3.6003	3.60019	3.60041	3.60029	3.60015	3.60016	3.60016	3.56809	3.57665
3.48795	3.49111	3.4946	3.47647	3.47895	3.48154	3.46569	3.46751	3.46949	3.52554	3.52554	3.53127	3.57531	3.58496	3.59555	3.60028	3.60028	3.60018	3.59996	3.59996	3.60018	3.60027	3.60027	3.60027	3.47657	3.47657	3.47901	3.49797	3.5017	3.50602	3.56709	3.57669	3.57669	3.60034	3.60034	3.60019	3.53566	3.54255	3.55004	3.6003	3.6003	3.60034	3.60041	3.60029	3.60029	3.60016	3.60016	3.60021	3.57665	3.58619
3.49111	3.4946	3.4946	3.47895	3.48154	3.48442	3.46751	3.46949	3.47162	3.52554	3.53127	3.53746	3.58496	3.59555	3.60034	3.60028	3.60018	3.6002	3.59996	3.60018	3.60018	3.60027	3.60027	3.6	3.47657	3.47901	3.4815	3.5017	3.50602	3.50602	3.57669	3.57669	3.58703	3.60034	3.60019	3.59991	3.54255	3.55004	3.55781	3.6003	3.60034	3.60029	3.60029	3.60029	3.60028	3.60016	3.60021	3.60002	3.58619	3.59666
3.4946	3.4946	3.49827	3.48154	3.48442	3.48743	3.46949	3.47162	3.47162	3.53127	3.53746	3.5439	3.59555	3.60034	3.60034	3.60018	3.6002	3.6002	3.60018	3.60018	3.6001	3.60027	3.6	3.60025	3.47901	3.4815	3.4815	3.50602	3.50602	3.51038	3.57669	3.58703	3.59805	3.60019	3.59991	3.60017	3.55004	3.55781	3.55781	3.60034	3.60029	3.60022	3.60029	3.60028	3.60028	3.60021	3.60002	3.60002	3.59666	3.60022
3.4946	3.49827	3.49827	3.48442	3.48743	3.48743	3.47162	3.47162	3.47394	3.53746	3.5439	3.5439	3.60034	3.60034	3.60034	3.6002	3.6002	3.60028	3.60018	3.6001	3.6001	3.6	3.60025	3.6002	3.4815	3.4815	3.48419	3.50602	3.51038	3.51519	3.58703	3.59805	3.59805	3.59991	3.60017	3.60012	3.55781	3.55781	3.56667	3.60029	3.60022	3.60039	3.60028	3.60028	3.6001	3.60002	3.60002	3.60006	3.60022	3.60035
3.49827	3.49827	3.502	3.48743	3.48743	3.49054	3.47162	3.47394	3.47635	3.5439	3.5439	3.551	3.60034	3.60034	3.60029	3.6002	3.60028	3.60028	3.6001	3.6001	3.60008	3.60025	3.6002	3.60025	3.4815	3.48419	3.48711	3.51038	3.51519	3.52036	3.59805	3.59805	3.60034	3.60017	3.60012	3.60012	3.55781	3.56667	3.56667	3.60022	3.60039	3.60034	3.60028	3.6001	3.6001	3.60002	3.60006	3.60006	3.60035	3.60033
3.49827	3.502	3.50617	3.48743	3.49054	3.49376	3.47394	3.47635	3.47635	3.5439	3.551	3.55863	3.60034	3.60029	3.60031	3.60028	3.60028	3.60031	3.6001	3.60008	3.60008	3.6002	3.60025	3.60024	3.48419	3.48711	3.49009	3.51519	3.52036	3.5259	3.59805	3.60034	3.60037	3.60012	3.60012	3.60024	3.56667	3.56667	3.57608	3.60039	3.60034	3.60034	3.6001	3.6001	3.60019	3.60006	3.60006	3.60029	3.60033	3.60033
3.502	3.50617	3.51054	3.49054	3.49376	3.49376	3.47635	3.47635	3.47877	3.551	3.55863	3.55863	3.60029	3.60031	3.60031	3.60028	3.60031	3.60024	3.60008	3.60008	3.60023	3.60025	3.60024	3.60017	3.48711	3.49009	3.49009	3.52036	3.5259	3.53187	3.60034	3.60037	3.60022	3.60012	3.60024	3.6	3.56667	3.57608	3.58629	3.60034	3.60034	3.60031	3.6001	3.60019	3.60031	3.60006	3.60029	3.60028	3.60033	3.6002
3.50617	3.51054	3.51054	3.49376	3.49376	3.49744	3.47635	3.47877	3.48142	3.55863	3.55863	3.56688	3.60031	3.60031	3.60036	3.60031	3.60024	3.60024	3.60008	3.60023	3.60003	3.60024	3.60017	3.60017	3.49009	3.49009	3.49317	3.5259	3.53187	3.53829	3.60037	3.60022	3.60006	3.60024	3.6	3.60001	3.57608	3.58629	3.59749	3.60034	3.60031	3.60031	3.60019	3.60031	3.60031	3.60029	3.60028	3.60009	3.6002	3.60035
3.51054	3.51054	3.51537	3.49376	3.49744	3.49744	3.47877	3.48142	3.48142	3.55863	3.56688	3.5757	3.60031	3.60036	3.60036	3.60024	3.60024	3.60021	3.60023	3.60003	3.59998	3.60017	3.60017	3.60016	3.49009	3.49317	3.49644	3.53187	3.53829	3.53829	3.60022	3.60006	3.60023	3.6	3.60001	3.60001	3.58629	3.59749	3.60035	3.60031	3.60031	3.60034	3.60031	3.60031	3.6003	3.60028	3.60009	3.60012	3.60035	3.60031
3.51054	3.51537	3.52074	3.49744	3.49744	3.50132	3.48142	3.48142	3.48432	3.56688	3.5757	3.58517	3.60036	3.60036	3.60026	3.60024	3.60021	3.60021	3.60003	3.59998	3.59998	3.60017	3.60016	3.60019	3.49317	3.49644	3.49644	3.53829	3.53829	3.54505	3.60006	3.60023	3.60023	3.60001	3.60001	3.60024	3.59749	3.60035	3.60035	3.60031	3.60034	3.60028	3.60031	3.6003	3.6003	3.60009	3.60012	3.6	3.60031	3.60031
3.51537	3.52074	3.52592	3.49744	3.50132	3.50529	3.48142	3.48432	3.48734	3.5757	3.58517	3.59552	3.60036	3.60026	3.60032	3.60021	3.60021	3.60027	3.59998	3.59998	3.60012	3.60016	3.60019	3.60007	3.49644	3.49644	3.50004	3.53829	3.54505	3.55252	3.60023	3.60023	3.60012	3.60001	3.60024	3.60012	3.60035	3.60035	3.60037	3.60034	3.60028	3.60032	3.6003	3.6003	3.60022	3.60012	3.6	3.60023	3.60031	3.60031
3.52074	3.52592	3.52592	3.50132	3.50529	3.50987	3.48432	3.48734	3.49063	3.58517	3.59552	3.59552	3.60026	3.60032	3.60027	3.60021	3.60027	3.60033	3.59998	3.60012	3.60012	3.60019	3.60007	3.60007	3.49644	3.50004	3.50375	3.54505	3.55252	3.56061	3.60023	3.60012	3.60031	3.60024	3.60012	3.60015	3.60035	3.60037	3.60037	3.60028	3.60032	3.60027	3.6003	3.60022	3.6002	3.6	3.60023	3.60023	3.60031	3.60032
3.52592	3.52592	3.53188	3.50529	3.50987	3.5144	3.48734	3.49063	3.49391	3.59552	3.59552	3.60023	3.60032	3.60027	3.60027	3.60027	3.60033	3.60033	3.60012	3.60012	3.60032	3.60007	3.60007	3.60022	3.50004	3.50375	3.50782	3.55252	3.56061	3.56932	3.60012	3.60031	3.60022	3.60012	3.60015	3.60015	3.60037	3.60037	3.60031	3.60032	3.60027	3.6003	3.60022	3.6002	3.60012	3.60023	3.60023	3.60005	3.60032	3.60032
3.52592	3.53188	3.53814	3.50987	3.5144	3.51944	3.49063	3.49391	3.49751	3.59552	3.60023	3.60035	3.60027	3.60027	3.60027	3.60033	3.60033	3.60034	3.60012	3.60032	3.60032	3.60007	3.60022	3.60026	3.50375	3.50782	3.5121	3.56061	3.56932	3.57888	3.60031	3.60022	3.60021	3.60015	3.60015	3.60016	3.60037	3.60031	3.60036	3.60027	3.6003	3.6003	3.6002	3.60012	3.60012	3.60023	3.60005	3.60024	3.60032	3.60033
3.53188	3.53814	3.54482	3.5144	3.51944	3.52491	3.49391	3.49751	3.50145	3.60023	3.60035	3.60032	3.60027	3.60027	3.60031	3.60033	3.60034	3.60034	3.60032	3.60032	3.60003	3.60022	3.60026	3.60026	3.50782	3.5121	3.51666	3.56932	3.57888	3.57888	3.60022	3.60021	3.60012	3.60015	3.60016	3.60027	3.60031	3.60036	3.60036	3.6003	3.6003	3.60024	3.60012	3.60012	3.60022	3.60005	3.60024	3.60024	3.60033	3.60033
3.53814	3.54482	3.55226	3.51944	3.52491	3.53075	3.49751	3.50145	3.50145	3.60035	3.60032	3.60038	3.60027	3.60031	3.60031	3.60034	3.60034	3.60035	3.60032	3.60003	3.6	3.60026	3.60026	3.60019	3.5121	3.51666	3.51666	3.57888	3.57888	3.58911	3.60021	3.60012	3.60012	3.60016	3.60027	3.60022	3.60036	3.60036	3.60034	3.6003	3.60024	3.60024	3.60012	3.60022	3.60012	3.60024	3.60024	3.6002	3.60033	3.60034
3.54482	3.55226	3.56024	3.52491	3.53075	3.53075	3.50145	3.50145	3.50547	3.60032	3.60038	3.60038	3.60031	3.60031	3.60042	3.60034	3.60035	3.60019	3.60003	3.6	3.6	3.60026	3.60019	3.60019	3.51666	3.51666	3.52187	3.57888	3.58911	3.59991	3.60012	3.60012	3.60026	3.60027	3.60022	3.60011	3.60036	3.60034	3.60034	3.60024	3.60024	3.60026	3.60022	3.60012	3.6002	3.60024	3.6002	3.6002	3.60034	3.60034
3.55226	3.56024	3.56024	3.53075	3.53075	3.53706	3.50145	3.50547	3.50994	3.60038	3.60038	3.60026	3.60031	3.60042	3.60042	3.60035	3.60019	3.60027	3.6	3.6	3.60019	3.60019	3.60019	3.60023	3.51666	3.52187	3.52691	3.58911	3.59991	3.59991	3.60012	3.60026	3.60026	3.60022	3.60011	3.6002	3.60034	3.60034	3.60026	3.60024	3.60026	3.60014	3.60012	3.6002	3.6002	3.6002	3.6002	3.60026	3.60034	3.60029
3.56024	3.56024	3.5687	3.53075	3.53706	3.54368	3.50547	3.50994	3.50994	3.60038	3.60026	3.60026	3.60042	3.60042	3.60029	3.60019	3.60027	3.60027	3.6	3.60019	3.60024	3.60019	3.60023	3.60033	3.52187	3.52691	3.53267	3.59991	3.59991	3.60038	3.60026	3.60026	3.60027	3.60011	3.6002	3.60029	3.60034	3.60026	3.60029	3.60026	3.60014	3.60021	3.6002	3.6002	3.60013	3.6002	3.60026	3.60026	3.60029	3.60031
3.56024	3.5687	3.57808	3.53706	3.54368	3.55101	3.50994	3.50994	3.51464	3.60026	3.60026	3.60023	3.60042	3.60029	3.60032	3.60027	3.60027	3.60021	3.60019	3.60024	3.60024	3.60023	3.60033	3.60033	3.52691	3.53267	3.53876	3.59991	3.60038	3.60026	3.60026	3.60027	3.60027	3.6002	3.60029	3.60029	3.60026	3.60029	3.60029	3.60014	3.60021	3.60033	3.6002	3.60013	3.60028	3.60026	3.60026	3.59994	3.60031	3.60017
3.5687	3.57808	3.58802	3.54368	3.55101	3.55892	3.50994	3.51464	3.51961	3.60026	3.60023	3.60023	3.60029	3.60032	3.60017	3.60027	3.60021	3.60033	3.60024	3.60024	3.60004	3.60033	3.60033	3.60028	3.53267	3.53876	3.54535	3.60038	3.60026	3.60027	3.60027	3.60027	3.60006	3.60029	3.60029	3.5998	3.60029	3.60029	3.60018	3.60021	3.60033	3.60033	3.60013	3.60028	3.60021	3.60026	3.59994	3.60015	3.60017	3.60033
3.57808	3.58802	3.5987	3.55101	3.55892	3.55892	3.51464	3.51961	3.52508	3.60023	3.60023	3.60025	3.60032	3.60017	3.60031	3.60021	3.60033	3.60029	3.60024	3.60004	3.6002	3.60033	3.60028	3.60028	3.53876	3.54535	3.5524	3.60026	3.60027	3.60027	3.60027	3.60006	3.60022	3.60029	3.5998	3.59978	3.60029	3.60018	3.60024	3.60033	3.60033	3.60018	3.60028	3.60021	3.59998	3.59994	3.60015	3.60023	3.60033	3.6003
3.58802	3.5987	3.5987	3.55892	3.55892	3.56765	3.51961	3.52508	3.53088	3.60023	3.60025	3.60033	3.60017	3.60031	3.60035	3.60033	3.60029	3.60029	3.60004	3.6002	3.6002	3.60028	3.60028	3.60009	3.54535	3.5524	3.55998	3.60027	3.60027	3.60025	3.60006	3.60022	3.60014	3.5998	3.59978	3.59993	3.60018	3.60024	3.60028	3.60033	3.60018	3.60018	3.60021	3.59998	3.60014	3.60015	3.60023	3.59978	3.6003	3.60037
3.5987	3.5987	3.60029	3.55892	3.56765	3.57694	3.52508	3.53088	3.5373	3.60025	3.60033	3.60024	3.60031	3.60035	3.6003	3.60029	3.60029	3.60021	3.6002	3.6002	3.6003	3.60028	3.60009	3.60009	3.5524	3.55998	3.56809	3.60027	3.60025	3.60025	3.60022	3.60014	3.60012	3.59978	3.59993	3.59993	3.60024	3.60028	3.60028	3.60018	3.60018	3.60006	3.59998	3.60014	3.60015	3.60023	3.59978	3.59978	3.60037	3.60038
3.5987	3.60029	3.60035	3.56765	3.57694	3.58689	3.53088	3.5373	3.5373	3.60033	3.60024	3.60028	3.60035	3.6003	3.60028	3.60029	3.60021	3.60021	3.6002	3.6003	3.6003	3.60009	3.60009	3.6002	3.55998	3.56809	3.5769	3.60025	3.60025	3.60024	3.60014	3.60012	3.60012	3.59993	3.59993	3.60026	3.60028	3.60028	3.60032	3.60018	3.60006	3.60018	3.60014	3.60015	3.60015	3.59978	3.59978	3.60006	3.60038	3.60025
3.60029	3.60035	3.60037	3.57694	3.58689	3.59773	3.5373	3.5373	3.54412	3.60024	3.60028	3.60028	3.6003	3.60028	3.60021	3.60021	3.60021	3.60022	3.6003	3.6003	3.60022	3.60009	3.6002	3.60017	3.56809	3.5769	3.5769	3.60025	3.60024	3.6002	3.60012	3.60012	3.60011	3.59993	3.60026	3.59996	3.60028	3.60032	3.6002	3.60006	3.60018	3.60018	3.60015	3.60015	3.60026	3.59978	3.60006	3.60029	3.60025	3.60025
3.60035	3.60037	3.60037	3.58689	3.59773	3.60033	3.5373	3.54412	3.55156	3.60028	3.60028	3.60036	3.60028	3.60021	3.60017	3.60021	3.60022	3.60022	3.6003	3.60022	3.60011	3.6002	3.60017	3.60001	3.5769	3.5769	3.58654	3.60024	3.6002	3.6002	3.60012	3.60011	3.60011	3.60026	3.59996	3.59996	3.60032	3.6002	3.60025	3.60018	3.60018	3.60027	3.60015	3.60026	3.60029	3.60006	3.60029	3.60004	3.60025	3.60023
3.60037	3.60037	3.60034	3.59773	3.60033	3.60019	3.54412	3.55156	3.55946	3.60028	3.60036	3.60024	3.60021	3.60017	3.60017	3.60022	3.60022	3.60028	3.60022	3.60011	3.60025	3.60017	3.60001	3.60001	3.5769	3.58654	3.58654	3.6002	3.6002	3.60029	3.60011	3.60011	3.60017	3.59996	3.59996	3.59997	3.6002	3.60025	3.60033	3.60018	3.60027	3.60027	3.60026	3.60029	3.60002	3.60029	3.60004	3.6002	3.60023	3.60023
3.60037	3.60034	3.60037	3.60033	3.60019	3.60037	3.55156	3.55946	3.55946	3.60036	3.60024	3.60035	3.60017	3.60017	3.60029	3.60022	3.60028	3.60028	3.60011	3.60025	3.60025	3.60001	3.60001	3.60016	3.58654	3.58654	3.5967	3.6002	3.60029	3.60035	3.60011	3.60017	3.60011	3.59996	3.59997	3.60025	3.60025	3.60033	3.60028	3.60027	3.60027	3.60034	3.60029	3.60002	3.6002	3.60004	3.6002	3.60013	3.60023	3.60018
3.60034	3.60037	3.60035	3.60019	3.60037	3.60037	3.55946	3.55946	3.56801	3.60024	3.60035	3.60035	3.60017	3.60029	3.60029	3.60028	3.60028	3.60025	3.60025	3.60025	3.60018	3.60001	3.60016	3.60026	3.58654	3.5967	3.60026	3.60029	3.60035	3.60035	3.60017	3.60011	3.60021	3.59997	3.60025	3.60025	3.60033	3.60028	3.60026	3.60027	3.60034	3.60021	3.60002	3.6002	3.59996	3.6002	3.60013	3.60011	3.60018	3.60018
3.60037	3.60035	3.60035	3.60037	3.60037	3.60028	3.55946	3.56801	3.56801	3.60035	3.60035	3.60026	3.60029	3.60029	3.60022	3.60028	3.60025	3.60025	3.60025	3.60018	3.60014	3.60016	3.60026	3.60026	3.5967	3.60026	3.60026	3.60035	3.60035	3.60024	3.60011	3.60021	3.60018	3.60025	3.60025	3.60017	3.60028	3.60026	3.60026	3.60034	3.60021	3.6002	3.6002	3.59996	3.60019	3.60013	3.60011	3.60011	3.60018	3.60029
3.60035	3.60035	3.60021	3.60037	3.60028	3.60028	3.56801	3.56801	3.57732	3.60035	3.60026	3.60022	3.60029	3.60022	3.60016	3.60025	3.60025	3.60028	3.60018	3.60014	3.60021	3.60026	3.60026	3.59994	3.60026	3.60026	3.60028	3.60035	3.60024	3.60024	3.60021	3.60018	3.60018	3.60025	3.60017	3.60017	3.60026	3.60026	3.60026	3.60021	3.6002	3.60038	3.59996	3.60019	3.60008	3.60011	3.60011	3.60015	3.60029	3.60029
3.60035	3.60021	3.60021	3.60028	3.60028	3.60035	3.56801	3.57732	3.58751	3.60026	3.60022	3.60007	3.60022	3.60016	3.60026	3.60025	3.60028	3.60028	3.60014	3.60021	3.60024	3.60026	3.59994	3.59994	3.60026	3.60028	3.60028	3.60024	3.60024	3.60021	3.60018	3.60018	3.6001	3.60017	3.60017	3.60019	3.60026	3.60026	3.60027	3.6002	3.60038	3.60013	3.60019	3.60008	3.60015	3.60011	3.60015	3.60017	3.60029	3.60024
3.60021	3.60021	3.6003	3.60028	3.60035	3.60026	3.57732	3.58751	3.58751	3.60022	3.60007	3.60007	3.60016	3.60026	3.60033	3.60028	3.60028	3.60033	3.60021	3.60024	3.59989	3.59994	3.59994	3.60015	3.60028	3.60028	3.60035	3.60024	3.60021	3.60022	3.60018	3.6001	3.60029	3.60017	3.60019	3.60019	3.60026	3.60027	3.60026	3.60038	3.60013	3.60013	3.60008	3.60015	3.60026	3.60015	3.60017	3.60016	3.60024	3.60032
3.60021	3.6003	3.6003	3.60035	3.60026	3.60026	3.58751	3.58751	3.59853	3.60007	3.60007	3.60035	3.60026	3.60033	3.60023	3.60028	3.60033	3.60027	3.60024	3.59989	3.59989	3.59994	3.60015	3.60015	3.60028	3.60035	3.60035	3.60021	3.60022	3.60029	3.6001	3.60029	3.60011	3.60019	3.60019	3.59997	3.60027	3.60026	3.60017	3.60013	3.60013	3.60026	3.60015	3.60026	3.60011	3.60017	3.60016	3.60016	3.60032	3.60027
3.6003	3.6003	3.60026	3.60026	3.60026	3.60035	3.58751	3.59853	3.59853	3.60007	3.60035	3.60035	3.60033	3.60023	3.60025	3.60033	3.60027	3.60027	3.59989	3.59989	3.59971	3.60015	3.60015	3.60017	3.60035	3.60035	3.60036	3.60022	3.60029	3.60029	3.60029	3.60011	3.60011	3.60019	3.59997	3.59992	3.60026	3.60017	3.60015	3.60013	3.60026	3.60009	3.60026	3.60011	3.59998	3.60016	3.60016	3.60016	3.60027	3.60022
3.6003	3.60026	3.60026	3.60026	3.60035	3.60022	3.59853	3.59853	3.60037	3.60035	3.60035	3.60026	3.60023	3.60025	3.60032	3.60027	3.60027	3.60026	3.59989	3.59971	3.59971	3.60015	3.60017	3.60017	3.60035	3.60036	3.60017	3.60029	3.60029	3.60029	3.60011	3.60011	3.60031	3.59997	3.59992	3.59992	3.60017	3.60015	3.60015	3.60026	3.60009	3.60009	3.60011	3.59998	3.59998	3.60016	3.60016	3.60021	3.60022	3.60022
3.60026	3.60026	3.60023	3.60035	3.60022	3.60029	3.59853	3.60037	3.60036	3.60035	3.60026	3.60024	3.60025	3.60032	3.60032	3.60027	3.60026	3.60027	3.59971	3.59971	3.60016	3.60017	3.60017	3.59996	3.60036	3.60017	3.60036	3.60029	3.60029	3.60029	3.60011	3.60031	3.60031	3.59992	3.59992	3.60001	3.60015	3.60015	3.60035	3.60009	3.60009	3.60016	3.59998	3.59998	3.60016	3.60016	3.60021	3.59989	3.60022	3.6003
3.60026	3.60023	3.60023	3.60022	3.60029	3.60029	3.60037	3.60036	3.60027	3.60026	3.60024	3.60024	3.60032	3.60032	3.60027	3.60026	3.60027	3.60026	3.59971	3.60016	3.60016	3.60017	3.59996	3.59992	3.60017	3.60036	3.60036	3.60029	3.60029	3.60029	3.60031	3.60031	3.59995	3.59992	3.60001	3.60025	3.60015	3.60035	3.60035	3.60009	3.60016	3.60026	3.59998	3.60016	3.60019	3.60021	3.59989	3.59995	3.6003	3.6003
3.60023	3.60023	3.60022	3.60029	3.60029	3.60029	3.60036	3.60027	3.60027	3.60024	3.60024	3.6002	3.60032	3.60027	3.60021	3.60027	3.60026	3.60026	3.60016	3.60016	3.60024	3.59996	3.59992	3.59992	3.60036	3.60036	3.60032	3.60029	3.60029	3.6003	3.60031	3.59995	3.59996	3.60001	3.60025	3.60005	3.60035	3.60035	3.6002	3.60016	3.60026	3.60023	3.60016	3.60019	3.60019	3.59989	3.59995	3.60012	3.6003	3.60026
3.60023	3.60022	3.60021	3.60029	3.60029	3.60034	3.60027	3.60027	3.60021	3.60024	3.6002	3.60022	3.60027	3.60021	3.60031	3.60026	3.60026	3.60021	3.60016	3.60024	3.60012	3.59992	3.59992	3.60016	3.60036	3.60032	3.60037	3.60029	3.6003	3.60037	3.59995	3.59996	3.60026	3.60025	3.60005	3.60005	3.60035	3.6002	3.60023	3.60026	3.60023	3.60026	3.60019	3.60019	3.6001	3.59995	3.60012	3.60024	3.60026	3.60026
3.60022	3.60021	3.60021	3.60029	3.60034	3.60021	3.60027	3.60021	3.60021	3.6002	3.60022	3.60016	3.60021	3.60031	3.60025	3.60026	3.60021	3.60025	3.60024	3.60012	3.60012	3.59992	3.60016	3.60027	3.60032	3.60037	3.60037	3.6003	3.60037	3.60025	3.59996	3.60026	3.60026	3.60005	3.60005	3.60019	3.6002	3.60023	3.60023	3.60023	3.60026	3.60026	3.60019	3.6001	3.60022	3.60012	3.60024	3.60026	3.60026	3.60022
3.60021	3.60021	3.60015	3.60034	3.60021	3.60021	3.60021	3.60021	3.6003	3.60022	3.60016	3.60016	3.60031	3.60025	3.60025	3.60021	3.60025	3.6002	3.60012	3.60012	3.60019	3.60016	3.60027	3.60027	3.60037	3.60037	3.60017	3.60037	3.60025	3.60019	3.60026	3.60026	3.59983	3.60005	3.60019	3.60008	3.60023	3.60023	3.60033	3.60026	3.60026	3.60025	3.6001	3.60022	3.60018	3.60024	3.60026	3.60004	3.60022	3.60025
3.60021	3.60015	3.60026	3.60021	3.60021	3.60025	3.60021	3.6003	3.60031	3.60016	3.60016	3.60019	3.60025	3.60025	3.60026	3.60025	3.6002	3.60027	3.60012	3.60019	3.60008	3.60027	3.60027	3.59998	3.60037	3.60017	3.60017	3.60025	3.60019	3.60019	3.60026	3.59983	3.59983	3.60019	3.60008	3.60007	3.60023	3.60033	3.60033	3.60026	3.60025	3.60025	3.60022	3.60018	3.60018	3.60026	3.60004	3.60008	3.60025	3.6002
3.60015	3.60026	3.60034	3.60021	3.60025	3.60033	3.6003	3.60031	3.60031	3.60016	3.60019	3.60019	3.60025	3.60026	3.60024	3.6002	3.60027	3.60027	3.60019	3.60008	3.60008	3.60027	3.59998	3.59998	3.60017	3.60017	3.6003	3.60019	3.60019	3.6003	3.59983	3.59983	3.60011	3.60008	3.60007	3.60024	3.60033	3.60033	3.60021	3.60025	3.60025	3.60019	3.60018	3.60018	3.6	3.60004	3.60008	3.60023	3.6002	3.60031
3.60026	3.60034	3.60028	3.60025	3.60033	3.60017	3.60031	3.60031	3.6003	3.60019	3.60019	3.60024	3.60026	3.60024	3.60024	3.60027	3.60027	3.60003	3.60008	3.60008	3.59992	3.59998	3.59998	3.60002	3.60017	3.6003	3.6002	3.60019	3.6003	3.60028	3.59983	3.60011	3.60011	3.60007	3.60024	3.60024	3.60033	3.60021	3.60021	3.60025	3.60019	3.60019	3.60018	3.6	3.6	3.60008	3.60023	3.60023	3.60031	3.60024
3.60034	3.60028	3.60028	3.60033	3.60017	3.60032	3.60031	3.6003	3.60023	3.60019	3.60024	3.60024	3.60024	3.60024	3.60025	3.60027	3.60003	3.60003	3.60008	3.59992	3.59988	3.59998	3.60002	3.60032	3.6003	3.6002	3.60025	3.6003	3.60028	3.60027	3.60011	3.60011	3.60019	3.60024	3.60024	3.59979	3.60021	3.60021	3.60027	3.60019	3.60019	3.60022	3.6	3.6	3.60007	3.60023	3.60023	3.60011	3.60024	3.60024
3.60028	3.60028	3.60028	3.60017	3.60032	3.60036	3.6003	3.60023	3.60023	3.60024	3.60024	3.60015	3.60024	3.60025	3.60023	3.60003	3.60003	3.60019	3.59992	3.59988	3.59988	3.60002	3.60032	3.60008	3.6002	3.60025	3.60025	3.60028	3.60027	3.60023	3.60011	3.60019	3.60014	3.60024	3.59979	3.60003	3.60021	3.60027	3.60013	3.60019	3.60022	3.60022	3.6	3.60007	3.6003	3.60023	3.60011	3.6001	3.60024	3.6002
3.60028	3.60028	3.60033	3.60032	3.60036	3.60038	3.60023	3.60023	3.60023	3.60024	3.60015	3.60015	3.60025	3.60023	3.60025	3.60003	3.60019	3.60019	3.59988	3.59988	3.59998	3.60032	3.60008	3.59992	3.60025	3.60025	3.60029	3.60027	3.60023	3.60023	3.60019	3.60014	3.60002	3.59979	3.60003	3.60003	3.60027	3.60013	3.60016	3.60022	3.60022	3.60015	3.60007	3.6003	3.60005	3.60011	3.6001	3.60024	3.6002	3.6002
3.60028	3.60033	3.60026	3.60036	3.60038	3.60038	3.60023	3.60023	3.60023	3.60015	3.60015	3.60032	3.60023	3.60025	3.6003	3.60019	3.60019	3.6002	3.59988	3.59998	3.60015	3.60008	3.59992	3.59993	3.60025	3.60029	3.6003	3.60023	3.60023	3.60037	3.60014	3.60002	3.60002	3.60003	3.60003	3.60021	3.60013	3.60016	3.60016	3.60022	3.60015	3.60015	3.6003	3.60005	3.60005	3.6001	3.60024	3.60024	3.6002	3.59998
3.60033	3.60026	3.60025	3.60038	3.60038	3.60033	3.60023	3.60023	3.60033	3.60015	3.60032	3.60017	3.60025	3.6003	3.60028	3.60019	3.6002	3.60025	3.59998	3.60015	3.60008	3.59992	3.59993	3.60012	3.60029	3.6003	3.60022	3.60023	3.60037	3.60024	3.60002	3.60002	3.60012	3.60003	3.60021	3.60002	3.60016	3.60016	3.60026	3.60015	3.60015	3.60023	3.60005	3.60005	3.59993	3.60024	3.60024	3.60021	3.59998	3.59988
3.60026	3.60025	3.60024	3.60038	3.60033	3.60033	3.60023	3.60033	3.60033	3.60032	3.60017	3.60017	3.6003	3.60028	3.60019	3.6002	3.60025	3.60017	3.60015	3.60008	3.59988	3.59993	3.60012	3.60012	3.6003	3.60022	3.60022	3.60037	3.60024	3.60024	3.60002	3.60012	3.60008	3.60021	3.60002	3.6001	3.60016	3.60026	3.60026	3.60015	3.60023	3.60023	3.60005	3.59993	3.60006	3.60024	3.60021	3.60021	3.59988	3.60004
3.60025	3.60024	3.6003	3.60033	3.60033	3.60016	3.60033	3.60033	3.6001	3.60017	3.60017	3.60019	3.60028	3.60019	3.60021	3.60025	3.60017	3.60017	3.60008	3.59988	3.60012	3.60012	3.60012	3.6002	3.60022	3.60022	3.60026	3.60024	3.60024	3.60024	3.60012	3.60008	3.60008	3.60002	3.6001	3.6001	3.60026	3.60026	3.60009	3.60023	3.60023	3.60022	3.59993	3.60006	3.6002	3.60021	3.60021	3.60016	3.60004	3.60004
3.60024	3.6003	3.60022	3.60033	3.60016	3.60029	3.60033	3.6001	3.60028	3.60017	3.60019	3.60018	3.60019	3.60021	3.60021	3.60017	3.60017	3.60015	3.59988	3.60012	3.60012	3.60012	3.6002	3.6002	3.60022	3.60026	3.60026	3.60024	3.60024	3.60035	3.60008	3.60008	3.60011	3.6001	3.6001	3.60025	3.60026	3.60009	3.60009	3.60023	3.60022	3.60034	3.60006	3.6002	3.6002	3.60021	3.60016	3.60031	3.60004	3.60024
3.6003	3.60022	3.60022	3.60016	3.60029	3.60029	3.6001	3.60028	3.60031	3.60019	3.60018	3.60019	3.60021	3.60021	3.60028	3.60017	3.60015	3.60019	3.60012	3.60012	3.60006	3.6002	3.6002	3.5999	3.60026	3.60026	3.60033	3.60024	3.60035	3.59998	3.60008	3.60011	3.60025	3.6001	3.60025	3.60004	3.60009	3.60009	3.60028	3.60022	3.60034	3.60034	3.6002	3.6002	3.5999	3.60016	3.60031	3.59982	3.60024	3.60024
3.60022	3.60022	3.60025	3.60029	3.60029	3.60023	3.60028	3.60031	3.60025	3.60018	3.60019	3.60019	3.60021	3.60028	3.6002	3.60015	3.60019	3.60017	3.60012	3.60006	3.60017	3.6002	3.5999	3.5999	3.60026	3.60033	3.60033	3.60035	3.59998	3.59995	3.60011	3.60025	3.60006	3.60025	3.60004	3.59994	3.60009	3.60028	3.60028	3.60034	3.60034	3.60024	3.6002	3.5999	3.6	3.60031	3.59982	3.59974	3.60024	3.60021
3.60022	3.60025	3.60025	3.60029	3.60023	3.60031	3.60031	3.60025	3.60025	3.60019	3.60019	3.60035	3.60028	3.6002	3.6002	3.60019	3.60017	3.60017	3.60006	3.60017	3.60007	3.5999	3.5999	3.59994	3.60033	3.60033	3.60028	3.59998	3.59995	3.59995	3.60025	3.60006	3.60004	3.60004	3.59994	3.6001	3.60028	3.60028	3.60031	3.60034	3.60024	3.60024	3.5999	3.6	3.60016	3.59982	3.59974	3.60021	3.60021	3.60021
3.60025	3.60025	3.60025	3.60023	3.60031	3.60031	3.60025	3.60025	3.60024	3.60019	3.60035	3.60019	3.6002	3.6002	3.60037	3.60017	3.60017	3.60017	3.60017	3.60007	3.60011	3.5999	3.59994	3.60014	3.60033	3.60028	3.60006	3.59995	3.59995	3.60028	3.60006	3.60004	3.60021	3.59994	3.6001	3.6001	3.60028	3.60031	3.60031	3.60024	3.60024	3.60033	3.6	3.60016	3.5999	3.59974	3.60021	3.60021	3.60021	3.6002
3.60025	3.60025	3.60036	3.60031	3.60031	3.60019	3.60025	3.60024	3.60024	3.60035	3.60019	3.60031	3.6002	3.60037	3.60031	3.60017	3.60017	3.60017	3.60007	3.60011	3.59999	3.59994	3.60014	3.60018	3.60028	3.60006	3.60031	3.59995	3.60028	3.60011	3.60004	3.60021	3.59992	3.6001	3.6001	3.60022	3.60031	3.60031	3.60025	3.60024	3.60033	3.60033	3.60016	3.5999	3.60028	3.60021	3.60021	3.60022	3.6002	3.60023
3.60025	3.60036	3.60036	3.60031	3.60019	3.60021	3.60024	3.60024	3.60036	3.60019	3.60031	3.60031	3.60037	3.60031	3.6001	3.60017	3.60017	3.6002	3.60011	3.59999	3.59999	3.60014	3.60018	3.60018	3.60006	3.60031	3.60032	3.60028	3.60011	3.60018	3.60021	3.59992	3.60004	3.6001	3.60022	3.60022	3.60031	3.60025	3.60023	3.60033	3.60033	3.60018	3.5999	3.60028	3.60028	3.60021	3.60022	3.60033	3.60023	3.60023
3.60036	3.60036	3.60009	3.60019	3.60021	3.6003	3.60024	3.60036	3.60036	3.60031	3.60031	3.60027	3.60031	3.6001	3.60022	3.60017	3.6002	3.60017	3.59999	3.59999	3.59997	3.60018	3.60018	3.60001	3.60031	3.60032	3.60027	3.60011	3.60018	3.60021	3.59992	3.60004	3.6003	3.60022	3.60022	3.60002	3.60025	3.60023	3.60021	3.60033	3.60018	3.60028	3.60028	3.60028	3.60027	3.60022	3.60033	3.60025	3.60023	3.6002
3.60036	3.60009	3.60029	3.60021	3.6003	3.6003	3.60036	3.60036	3.60017	3.60031	3.60027	3.60027	3.6001	3.60022	3.60022	3.6002	3.60017	3.60017	3.59999	3.59997	3.60002	3.60018	3.60001	3.59994	3.60032	3.60027	3.60022	3.60018	3.60021	3.60012	3.60004	3.6003	3.60032	3.60022	3.60002	3.59993	3.60023	3.60021	3.60008	3.60018	3.60028	3.60028	3.60028	3.60027	3.60027	3.60033	3.60025	3.60025	3.6002	3.60011
3.60009	3.60029	3.60021	3.6003	3.6003	3.60017	3.60036	3.60017	3.60036	3.60027	3.60027	3.60024	3.60022	3.60022	3.60022	3.60017	3.60017	3.6002	3.59997	3.60002	3.60021	3.60001	3.59994	3.60014	3.60027	3.60022	3.60022	3.60021	3.60012	3.60012	3.6003	3.60032	3.60032	3.60002	3.59993	3.59993	3.60021	3.60008	3.60008	3.60028	3.60028	3.60023	3.60027	3.60027	3.60017	3.60025	3.60025	3.60015	3.60011	3.59982
3.60029	3.60021	3.60024	3.6003	3.60017	3.60017	3.60017	3.60036	3.60024	3.60027	3.60024	3.60024	3.60022	3.60022	3.60019	3.60017	3.6002	3.60033	3.60002	3.60021	3.59983	3.59994	3.60014	3.60012	3.60022	3.60022	3.60028	3.60012	3.60012	3.60018	3.60032	3.60032	3.60009	3.59993	3.59993	3.59992	3.60008	3.60008	3.60018	3.60028	3.60023	3.60029	3.60027	3.60017	3.60017	3.60025	3.60015	3.60015	3.59982	3.60006
3.60021	3.60024	3.60023	3.60017	3.60017	3.60038	3.60036	3.60024	3.6003	3.60024	3.60024	3.60021	3.60022	3.60019	3.60013	3.6002	3.60033	3.60033	3.60021	3.59983	3.59983	3.60014	3.60012	3.59979	3.60022	3.60028	3.60033	3.60012	3.60018	3.60012	3.60032	3.60009	3.60017	3.59993	3.59992	3.60001	3.60008	3.60018	3.60018	3.60023	3.60029	3.60013	3.60017	3.60017	3.60022	3.60015	3.60015	3.60015	3.60006	3.60006
3.60024	3.60023	3.6001	3.60017	3.60038	3.60022	3.60024	3.6003	3.6003	3.60024	3.60021	3.60012	3.60019	3.60013	3.60013	3.60033	3.60033	3.60015	3.59983	3.59983	3.59975	3.60012	3.59979	3.59975	3.60028	3.60033	3.60015	3.60018	3.60012	3.60025	3.60009	3.60017	3.6002	3.59992	3.60001	3.60001	3.60018	3.60018	3.60016	3.60029	3.60013	3.60014	3.60017	3.60022	3.6	3.60015	3.60015	3.60025	3.60006	3.6002
3.60023	3.6001	3.60018	3.60038	3.60022	3.60026	3.6003	3.6003	3.60026	3.60021	3.60012	3.6002	3.60013	3.60013	3.60023	3.60033	3.60015	3.60026	3.59983	3.59975	3.59979	3.59979	3.59975	3.59975	3.60033	3.60015	3.60024	3.60012	3.60025	3.60028	3.60017	3.6002	3.59973	3.60001	3.60001	3.60016	3.60018	3.60016	3.60012	3.60013	3.60014	3.60017	3.60022	3.6	3.6	3.60015	3.60025	3.60009	3.6002	3.6
3.6001	3.60018	3.6003	3.60022	3.60026	3.60022	3.6003	3.60026	3.60021	3.60012	3.6002	3.60022	3.60013	3.60023	3.60016	3.60015	3.60026	3.60012	3.59975	3.59979	3.60006	3.59975	3.59975	3.59988	3.60015	3.60024	3.60024	3.60025	3.60028	3.6002	3.6002	3.59973	3.60001	3.60001	3.60016	3.6001	3.60016	3.60012	3.60023	3.60014	3.60017	3.60008	3.6	3.6	3.60005	3.60025	3.60009	3.60005	3.6	3.6
3.60018	3.6003	3.6003	3.60026	3.60022	3.60022	3.60026	3.60021	3.60031	3.6002	3.60022	3.60022	3.60023	3.60016	3.60023	3.60026	3.60012	3.60017	3.59979	3.60006	3.60006	3.59975	3.59988	3.6001	3.60024	3.60024	3.60033	3.60028	3.6002	3.6002	3.59973	3.60001	3.60001	3.60016	3.6001	3.60003	3.60012	3.60023	3.59999	3.60017	3.60008	3.60008	3.6	3.60005	3.60005	3.60009	3.60005	3.59996	3.6	3.60009
3.6003	3.6003	3.60022	3.60022	3.60022	3.60023	3.60021	3.60031	3.60031	3.60022	3.60022	3.60019	3.60016	3.60023	3.60016	3.60012	3.60017	3.60017	3.60006	3.60006	3.60026	3.59988	3.6001	3.6001	3.60024	3.60033	3.6003	3.6002	3.6002	3.60014	3.60001	3.60001	3.60006	3.6001	3.60003	3.60003	3.60023	3.59999	3.59999	3.60008	3.60008	3.60014	3.60005	3.60005	3.60014	3.60005	3.59996	3.60013	3.60009	3.60009
3.6003	3.60022	3.60028	3.60022	3.60023	3.60024	3.60031	3.60031	3.60008	3.60022	3.60019	3.60024	3.60023	3.60016	3.60016	3.60017	3.60017	3.60033	3.60006	3.60026	3.60016	3.6001	3.6001	3.59978	3.60033	3.6003	3.6003	3.6002	3.60014	3.60014	3.60001	3.60006	3.6001	3.60003	3.60003	3.60009	3.59999	3.59999	3.59981	3.60008	3.60014	3.60029	3.60005	3.60014	3.60014	3.59996	3.60013	3.6002	3.60009	3.6003
3.60022	3.60028	3.60028	3.60023	3.60024	3.60018	3.60031	3.60008	3.60016	3.60019	3.60024	3.60024	3.60016	3.60016	3.60012	3.60017	3.60033	3.60012	3.60026	3.60016	3.60016	3.6001	3.59978	3.59991	3.6003	3.6003	3.60021	3.60014	3.60014	3.60019	3.60006	3.6001	3.6001	3.60003	3.60009	3.60023	3.59999	3.59981	3.59981	3.60014	3.60029	3.60018	3.60014	3.60014	3.60026	3.60013	3.6002	3.6002	3.6003	3.60022
3.60028	3.60028	3.6002	3.60024	3.60018	3.60018	3.60008	3.60016	3.6003	3.60024	3.60024	3.6002	3.60016	3.60012	3.60025	3.60033	3.60012	3.60018	3.60016	3.60016	3.60018	3.59978	3.59991	3.60009	3.6003	3.60021	3.60014	3.60014	3.60019	3.60016	3.6001	3.6001	3.60013	3.60009	3.60023	3.60023	3.59981	3.59981	3.59982	3.60029	3.60018	3.60025	3.60014	3.60026	3.59992	3.6002	3.6002	3.60012	3.60022	3.60025
3.60028	3.6002	3.60021	3.60018	3.60018	3.60025	3.60016	3.6003	3.6003	3.60024	3.6002	3.60012	3.60012	3.60025	3.60017	3.60012	3.60018	3.60034	3.60016	3.60018	3.60024	3.59991	3.60009	3.60032	3.60021	3.60014	3.60032	3.60019	3.60016	3.60031	3.6001	3.60013	3.60014	3.60023	3.60023	3.59983	3.59981	3.59982	3.60001	3.60018	3.60025	3.60025	3.60026	3.59992	3.59992	3.6002	3.60012	3.60012	3.60025	3.6002
3.6002	3.60021	3.60017	3.60018	3.60025	3.60032	3.6003	3.6003	3.60024	3.6002	3.60012	3.60012	3.60025	3.60017	3.60022	3.60018	3.60034	3.60034	3.60018	3.60024	3.60024	3.60009	3.60032	3.60017	3.60014	3.60032	3.59991	3.60016	3.60031	3.60025	3.60013	3.60014	3.59988	3.60023	3.59983	3.59978	3.59982	3.60001	3.60026	3.60025	3.60025	3.60003	3.59992	3.59992	3.60005	3.60012	3.60012	3.60006	3.6002	3.6002
3.60021	3.60017	3.60024	3.60025	3.60032	3.60029	3.6003	3.60024	3.60024	3.60012	3.60012	3.60015	3.60017	3.60022	3.60037	3.60034	3.60034	3.60014	3.60024	3.60024	3.60007	3.60032	3.60017	3.60017	3.60032	3.59991	3.60006	3.60031	3.60025	3.60025	3.60014	3.59988	3.59988	3.59983	3.59978	3.60002	3.60001	3.60026	3.60026	3.60025	3.60003	3.60003	3.59992	3.60005	3.60005	3.60012	3.60006	3.60006	3.6002	3.6002
3.60017	3.60024	3.60024	3.60032	3.60029	3.59995	3.60024	3.60024	3.60028	3.60012	3.60015	3.60019	3.60022	3.60037	3.60037	3.60034	3.60014	3.60026	3.60024	3.60007	3.60004	3.60017	3.60017	3.60016	3.59991	3.60006	3.60006	3.60025	3.60025	3.60016	3.59988	3.59988	3.59981	3.59978	3.60002	3.60016	3.60026	3.60026	3.6002	3.60003	3.60003	3.60008	3.60005	3.60005	3.60025	3.60006	3.60006	3.60009	3.6002	3.60022
3.60024	3.60024	3.6002	3.60029	3.59995	3.59989	3.60024	3.60028	3.60028	3.60015	3.60019	3.60024	3.60037	3.60037	3.60019	3.60014	3.60026	3.6001	3.60007	3.60004	3.59995	3.60017	3.60016	3.60016	3.60006	3.60006	3.6003	3.60025	3.60016	3.60016	3.59988	3.59981	3.59985	3.60002	3.60016	3.60012	3.60026	3.6002	3.60026	3.60003	3.60008	3.60015	3.60005	3.60025	3.59987	3.60006	3.60009	3.60016	3.60022	3.60022
3.60024	3.6002	3.60023	3.59995	3.59989	3.60008	3.60028	3.60028	3.60023	3.60019	3.60024	3.60003	3.60037	3.60019	3.60028	3.60026	3.6001	3.60007	3.60004	3.59995	3.59976	3.60016	3.60016	3.6001	3.60006	3.6003	3.60021	3.60016	3.60016	3.60022	3.59981	3.59985	3.60024	3.60016	3.60012	3.60012	3.6002	3.60026	3.60026	3.60008	3.60015	3.60028	3.60025	3.59987	3.5998	3.60009	3.60016	3.60016	3.60022	3.60015
3.6002	3.60023	3.60026	3.59989	3.60008	3.6002	3.60028	3.60023	3.6002	3.60024	3.60003	3.60012	3.60019	3.60028	3.59989	3.6001	3.60007	3.60007	3.59995	3.59976	3.59976	3.60016	3.6001	3.60017	3.6003	3.60021	3.60025	3.60016	3.60022	3.60022	3.59985	3.60024	3.60024	3.60012	3.60012	3.59984	3.60026	3.60026	3.60017	3.60015	3.60028	3.60028	3.59987	3.5998	3.59987	3.60016	3.60016	3.60015	3.60015	3.60017
3.60023	3.60026	3.60006	3.60008	3.6002	3.60013	3.60023	3.6002	3.60024	3.60003	3.60012	3.60031	3.60028	3.59989	3.59981	3.60007	3.60007	3.60014	3.59976	3.59976	3.60009	3.6001	3.60017	3.59981	3.60021	3.60025	3.60025	3.60022	3.60022	3.60014	3.60024	3.60024	3.60003	3.60012	3.59984	3.59984	3.60026	3.60017	3.6002	3.60028	3.60028	3.60018	3.5998	3.59987	3.59987	3.60016	3.60015	3.59993	3.60017	3.60024
3.60026	3.60006	3.60006	3.6002	3.60013	3.60023	3.6002	3.60024	3.60024	3.60012	3.60031	3.60021	3.59989	3.59981	3.59981	3.60007	3.60014	3.60014	3.59976	3.60009	3.60011	3.60017	3.59981	3.59992	3.60025	3.60025	3.60018	3.60022	3.60014	3.60022	3.60024	3.60003	3.60003	3.59984	3.59984	3.5999	3.60017	3.6002	3.60014	3.60028	3.60018	3.60018	3.59987	3.59987	3.59999	3.60015	3.59993	3.59993	3.60024	3.60013
3.60006	3.60006	3.6002	3.60013	3.60023	3.60018	3.60024	3.60024	3.60025	3.60031	3.60021	3.59998	3.59981	3.59981	3.59993	3.60014	3.60014	3.60025	3.60009	3.60011	3.59968	3.59981	3.59992	3.6001	3.60025	3.60018	3.60018	3.60014	3.60022	3.60022	3.60003	3.60003	3.60001	3.59984	3.5999	3.5999	3.6002	3.60014	3.6002	3.60018	3.60018	3.60019	3.59987	3.59999	3.60008	3.59993	3.59993	3.5999	3.60013	3.60012
3.60006	3.6002	3.60019	3.60023	3.60018	3.60037	3.60024	3.60025	3.6003	3.60021	3.59998	3.60005	3.59981	3.59993	3.59993	3.60014	3.60025	3.60011	3.60011	3.59968	3.59994	3.59992	3.6001	3.59998	3.60018	3.60018	3.60034	3.60022	3.60022	3.60016	3.60003	3.60001	3.60018	3.5999	3.5999	3.60017	3.60014	3.6002	3.6003	3.60018	3.60019	3.60033	3.59999	3.60008	3.60008	3.59993	3.5999	3.5999	3.60012	3.60012
3.6002	3.60019	3.60019	3.60018	3.60037	3.60037	3.60025	3.6003	3.6003	3.59998	3.60005	3.60017	3.59993	3.59993	3.60009	3.60025	3.60011	3.60016	3.59968	3.59994	3.60015	3.6001	3.59998	3.5999	3.60018	3.60034	3.60034	3.60022	3.60016	3.6002	3.60001	3.60018	3.60014	3.5999	3.60017	3.60017	3.6002	3.6003	3.6003	3.60019	3.60033	3.60033	3.60008	3.60008	3.60007	3.5999	3.5999	3.59992	3.60012	3.60025
3.60019	3.60019	3.60013	3.60037	3.60037	3.60026	3.6003	3.6003	3.6002	3.60005	3.60017	3.60016	3.59993	3.60009	3.60009	3.60011	3.60016	3.60022	3.59994	3.60015	3.60015	3.59998	3.5999	3.6002	3.60034	3.60034	3.60028	3.60016	3.6002	3.6002	3.60018	3.60014	3.60013	3.60017	3.60017	3.60013	3.6003	3.6003	3.60007	3.60033	3.60033	3.60014	3.60008	3.60007	3.60007	3.5999	3.59992	3.59992	3.60025	3.60013
3.60019	3.60013	3.60011	3.60037	3.60026	3.60022	3.6003	3.6002	3.60026	3.60017	3.60016	3.60025	3.60009	3.60009	3.60032	3.60016	3.60022	3.60011	3.60015	3.60015	3.60015	3.5999	3.6002	3.60018	3.60034	3.60028	3.60023	3.6002	3.6002	3.59994	3.60014	3.60013	3.6002	3.60017	3.60013	3.59986	3.6003	3.60007	3.60007	3.60033	3.60014	3.60017	3.60007	3.60007	3.60006	3.59992	3.59992	3.59997	3.60013	3.6002
3.60013	3.60011	3.60011	3.60026	3.60022	3.60022	3.6002	3.60026	3.60017	3.60016	3.60025	3.60025	3.60009	3.60032	3.60017	3.60022	3.60011	3.60011	3.60015	3.60015	3.59999	3.6002	3.60018	3.60035	3.60028	3.60023	3.60023	3.6002	3.59994	3.59983	3.60013	3.6002	3.59989	3.60013	3.59986	3.59986	3.60007	3.60007	3.60011	3.60014	3.60017	3.60017	3.60007	3.60006	3.60006	3.59992	3.59997	3.60003	3.6002	3.60034
3.60011	3.60011	3.60022	3.60022	3.60022	3.60027	3.60026	3.60017	3.60029	3.60025	3.60025	3.60013	3.60032	3.60017	3.60029	3.60011	3.60011	3.60005	3.60015	3.59999	3.6	3.60018	3.60035	3.59979	3.60023	3.60023	3.60021	3.59994	3.59983	3.59983	3.6002	3.59989	3.59983	3.59986	3.59986	3.59988	3.60007	3.60011	3.60029	3.60017	3.60017	3.60025	3.60006	3.60006	3.60015	3.59997	3.60003	3.60003	3.60034	3.60034
3.60011	3.60022	3.60021	3.60022	3.60027	3.60027	3.60017	3.60029	3.60025	3.60025	3.60013	3.60016	3.60017	3.60029	3.60015	3.60011	3.60005	3.60006	3.59999	3.6	3.60005	3.60035	3.59979	3.59989	3.60023	3.60021	3.60025	3.59983	3.59983	3.6001	3.59989	3.59983	3.59983	3.59986	3.59988	3.60003	3.60011	3.60029	3.60012	3.60017	3.60025	3.60005	3.60006	3.60015	3.59999	3.60003	3.60003	3.60016	3.60034	3.60009
3.60022	3.60021	3.60021	3.60027	3.60027	3.60017	3.60029	3.60025	3.60017	3.60013	3.60016	3.60036	3.60029	3.60015	3.6001	3.60005	3.60006	3.60016	3.6	3.60005	3.60016	3.59979	3.59989	3.59998	3.60021	3.60025	3.60025	3.59983	3.6001	3.60037	3.59983	3.59983	3.59991	3.59988	3.60003	3.60003	3.60029	3.60012	3.60019	3.60025	3.60005	3.60003	3.60015	3.59999	3.59999	3.60003	3.60016	3.60016	3.60009	3.60016
3.60021	3.60021	3.60028	3.60027	3.60017	3.60017	3.60025	3.60017	3.60026	3.60016	3.60036	3.60015	3.60015	3.6001	3.6001	3.60006	3.60016	3.60035	3.60005	3.60016	3.60016	3.59989	3.59998	3.60015	3.60025	3.60025	3.60024	3.6001	3.60037	3.60021	3.59983	3.59991	3.60001	3.60003	3.60003	3.60016	3.60012	3.60019	3.60027	3.60005	3.60003	3.60003	3.59999	3.59999	3.59992	3.60016	3.60016	3.60008	3.60016	3.60016
3.60021	3.60028	3.60028	3.60017	3.60017	3.60027	3.60017	3.60026	3.60018	3.60036	3.60015	3.60005	3.6001	3.6001	3.60019	3.60016	3.60035	3.60035	3.60016	3.60016	3.59995	3.59998	3.60015	3.59997	3.60025	3.60024	3.60033	3.60037	3.60021	3.60016	3.59991	3.60001	3.60014	3.60003	3.60016	3.60016	3.60019	3.60027	3.60015	3.60003	3.60003	3.60009	3.59999	3.59992	3.59992	3.60016	3.60008	3.60008	3.60016	3.60022
3.60028	3.60028	3.60007	3.60017	3.60027	3.60027	3.60026	3.60018	3.60017	3.60015	3.60005	3.59993	3.6001	3.60019	3.60017	3.60035	3.60035	3.60014	3.60016	3.59995	3.59984	3.60015	3.59997	3.59997	3.60024	3.60033	3.60033	3.60021	3.60016	3.60016	3.60001	3.60014	3.60014	3.60016	3.60016	3.59994	3.60027	3.60015	3.60018	3.60003	3.60009	3.60017	3.59992	3.59992	3.59994	3.60008	3.60008	3.59999	3.60022	3.60022
3.60028	3.60007	3.60015	3.60027	3.60027	3.60015	3.60018	3.60017	3.60017	3.60005	3.59993	3.59999	3.60019	3.60017	3.60008	3.60035	3.60014	3.60014	3.59995	3.59984	3.59975	3.59997	3.59997	3.59999	3.60033	3.60033	3.60019	3.60016	3.60016	3.60022	3.60014	3.60014	3.60014	3.60016	3.59994	3.59994	3.60015	3.60018	3.59996	3.60009	3.60017	3.60016	3.59992	3.59994	3.59994	3.60008	3.59999	3.59995	3.60022	3.60014
3.60007	3.60015	3.60011	3.60027	3.60015	3.60015	3.60017	3.60017	3.60017	3.59993	3.59999	3.60003	3.60017	3.60008	3.60009	3.60014	3.60014	3.60015	3.59984	3.59975	3.59975	3.59997	3.59999	3.59999	3.60033	3.60019	3.60019	3.60016	3.60022	3.60018	3.60014	3.60014	3.60018	3.59994	3.59994	3.59989	3.60018	3.59996	3.59993	3.60017	3.60016	3.60016	3.59994	3.59994	3.59994	3.59999	3.59995	3.59995	3.60014	3.60019
3.60015	3.60011	3.60011	3.60015	3.60015	3.60016	3.60017	3.60017	3.60017	3.59999	3.60003	3.60021	3.60008	3.60009	3.60009	3.60014	3.60015	3.60015	3.59975	3.59975	3.59977	3.59999	3.59999	3.6001	3.60019	3.60019	3.60034	3.60022	3.60018	3.60013	3.60014	3.60018	3.60018	3.59994	3.59989	3.59988	3.59996	3.59993	3.59992	3.60016	3.60016	3.60006	3.59994	3.59994	3.59994	3.59995	3.59995	3.59999	3.60019	3.60023
3.60011	3.60011	3.60028	3.60015	3.60016	3.60024	3.60017	3.60017	3.60026	3.60003	3.60021	3.60014	3.60009	3.60009	3.60016	3.60015	3.60015	3.60023	3.59975	3.59977	3.59981	3.59999	3.6001	3.60016	3.60019	3.60034	3.60023	3.60018	3.60013	3.60024	3.60018	3.60018	3.60026	3.59989	3.59988	3.59994	3.59993	3.59992	3.59992	3.60016	3.60006	3.60006	3.59994	3.59994	3.59986	3.59995	3.59999	3.60004	3.60023	3.60023
3.60011	3.60028	3.60028	3.60016	3.60024	3.60015	3.60017	3.60026	3.60026	3.60021	3.60014	3.6002	3.60009	3.60016	3.60015	3.60015	3.60023	3.60023	3.59977	3.59981	3.60019	3.6001	3.60016	3.59996	3.60034	3.60023	3.60015	3.60013	3.60024	3.60013	3.60018	3.60026	3.60008	3.59988	3.59994	3.59994	3.59992	3.59992	3.60001	3.60006	3.60006	3.59998	3.59994	3.59986	3.59999	3.59999	3.60004	3.60014	3.60023	3.60007
3.60028	3.60028	3.60024	3.60024	3.60015	3.60028	3.60026	3.60026	3.60007	3.60014	3.6002	3.6002	3.60016	3.60015	3.60001	3.60023	3.60023	3.60016	3.59981	3.60019	3.59993	3.60016	3.59996	3.59996	3.60023	3.60015	3.6002	3.60024	3.60013	3.60013	3.60026	3.60008	3.60004	3.59994	3.59994	3.60004	3.59992	3.60001	3.60021	3.60006	3.59998	3.59998	3.59986	3.59999	3.60026	3.60004	3.60014	3.60014	3.60007	3.60007
3.60028	3.60024	3.60029	3.60015	3.60028	3.60017	3.60026	3.60007	3.59987	3.6002	3.6002	3.60019	3.60015	3.60001	3.60001	3.60023	3.60016	3.60005	3.60019	3.59993	3.60015	3.59996	3.59996	3.59991	3.60015	3.6002	3.6002	3.60013	3.60013	3.60018	3.60008	3.60004	3.60004	3.59994	3.60004	3.6002	3.60001	3.60021	3.60021	3.59998	3.59998	3.60006	3.59999	3.60026	3.60018	3.60014	3.60014	3.60025	3.60007	3.60004
3.60024	3.60029	3.60012	3.60028	3.60017	3.60024	3.60007	3.59987	3.59987	3.6002	3.60019	3.60009	3.60001	3.60001	3.60007	3.60016	3.60005	3.6	3.59993	3.60015	3.60026	3.59996	3.59991	3.59991	3.6002	3.6002	3.60013	3.60013	3.60018	3.60018	3.60004	3.60004	3.60013	3.60004	3.6002	3.6002	3.60021	3.60021	3.60023	3.59998	3.60006	3.60016	3.60026	3.60018	3.60022	3.60014	3.60025	3.60003	3.60004	3.60005
3.60029	3.60012	3.60012	3.60017	3.60024	3.6001	3.59987	3.59987	3.59999	3.60019	3.60009	3.60009	3.60001	3.60007	3.60017	3.60005	3.6	3.6	3.60015	3.60026	3.60026	3.59991	3.59991	3.59995	3.6002	3.60013	3.60018	3.60018	3.60018	3.6003	3.60004	3.60013	3.60013	3.6002	3.6002	3.60002	3.60021	3.60023	3.60015	3.60006	3.60016	3.60016	3.60018	3.60022	3.60022	3.60025	3.60003	3.60003	3.60005	3.60016
3.60012	3.60012	3.60009	3.60024	3.6001	3.60009	3.59987	3.59999	3.60028	3.60009	3.60009	3.60006	3.60007	3.60017	3.60028	3.6	3.6	3.60007	3.60026	3.60026	3.60022	3.59991	3.59995	3.60001	3.60013	3.60018	3.60033	3.60018	3.6003	3.60016	3.60013	3.60013	3.60019	3.6002	3.60002	3.60002	3.60023	3.60015	3.60017	3.60016	3.60016	3.60031	3.60022	3.60022	3.59991	3.60003	3.60003	3.59994	3.60016	3.60032
3.60012	3.60009	3.60009	3.6001	3.60009	3.60022	3.59999	3.60028	3.60028	3.60009	3.60006	3.60006	3.60017	3.60028	3.60007	3.6	3.60007	3.60016	3.60026	3.60022	3.60007	3.59995	3.60001	3.59981	3.60018	3.60033	3.60008	3.6003	3.60016	3.60019	3.60013	3.60019	3.60006	3.60002	3.60002	3.59994	3.60015	3.60017	3.60008	3.60016	3.60031	3.60014	3.60022	3.59991	3.59991	3.60003	3.59994	3.5999	3.60032	3.60012
3.60009	3.60009	3.60017	3.60009	3.60022	3.60021	3.60028	3.60028	3.60024	3.60006	3.60006	3.6002	3.60028	3.60007	3.60006	3.60007	3.60016	3.60033	3.60022	3.60007	3.60007	3.60001	3.59981	3.60006	3.60033	3.60008	3.60024	3.60016	3.60019	3.60019	3.60019	3.60006	3.59998	3.60002	3.59994	3.60002	3.60017	3.60008	3.59996	3.60031	3.60014	3.60013	3.59991	3.59991	3.60008	3.59994	3.5999	3.5999	3.60012	3.60011
3.60009	3.60017	3.60017	3.60022	3.60021	3.60018	3.60028	3.60024	3.60017	3.60006	3.6002	3.60011	3.60007	3.60006	3.60006	3.60016	3.60033	3.60004	3.60007	3.60007	3.59976	3.59981	3.60006	3.60006	3.60008	3.60024	3.60021	3.60019	3.60019	3.60015	3.60006	3.59998	3.59998	3.59994	3.60002	3.60018	3.60008	3.59996	3.59999	3.60014	3.60013	3.60017	3.59991	3.60008	3.60008	3.5999	3.5999	3.6001	3.60011	3.60017
3.60017	3.60017	3.60016	3.60021	3.60018	3.60027	3.60024	3.60017	3.60022	3.6002	3.60011	3.60011	3.60006	3.60006	3.60008	3.60033	3.60004	3.59997	3.60007	3.59976	3.60021	3.60006	3.60006	3.60014	3.60024	3.60021	3.60021	3.60019	3.60015	3.60003	3.59998	3.59998	3.59998	3.60002	3.60018	3.60024	3.59996	3.59999	3.60007	3.60013	3.60017	3.60017	3.60008	3.60008	3.6003	3.5999	3.6001	3.60015	3.60017	3.60017
3.60017	3.60016	3.60016	3.60018	3.60027	3.60017	3.60017	3.60022	3.60015	3.60011	3.60011	3.60003	3.60006	3.60008	3.60014	3.60004	3.59997	3.60001	3.59976	3.60021	3.60025	3.60006	3.60014	3.60011	3.60021	3.60021	3.60021	3.60015	3.60003	3.60005	3.59998	3.59998	3.59998	3.60018	3.60024	3.60024	3.59999	3.60007	3.60015	3.60017	3.60017	3.60029	3.60008	3.6003	3.60013	3.6001	3.60015	3.60024	3.60017	3.60021
3.60016	3.60016	3.60008	3.60027	3.60017	3.60016	3.60022	3.60015	3.60015	3.60011	3.60003	3.6001	3.60008	3.60014	3.6003	3.59997	3.60001	3.60005	3.60021	3.60025	3.59981	3.60014	3.60011	3.60017	3.60021	3.60021	3.60025	3.60003	3.60005	3.60005	3.59998	3.59998	3.60002	3.60024	3.60024	3.60003	3.60007	3.60015	3.60016	3.60017	3.60029	3.60029	3.6003	3.60013	3.60013	3.60015	3.60024	3.60024	3.60021	3.60006
3.60016	3.60008	3.60015	3.60017	3.60016	3.60013	3.60015	3.60015	3.60018	3.60003	3.6001	3.6001	3.60014	3.6003	3.6003	3.60001	3.60005	3.6001	3.60025	3.59981	3.59981	3.60011	3.60017	3.60023	3.60021	3.60025	3.60025	3.60005	3.60005	3.60013	3.59998	3.60002	3.60012	3.60024	3.60003	3.59984	3.60015	3.60016	3.60007	3.60029	3.60029	3.60009	3.60013	3.60013	3.60019	3.60024	3.60024	3.60024	3.60006	3.60011
3.60008	3.60015	3.60031	3.60016	3.60013	3.60001	3.60015	3.60018	3.60018	3.6001	3.6001	3.60023	3.6003	3.6003	3.60013	3.60005	3.6001	3.60027	3.59981	3.59981	3.60007	3.60017	3.60023	3.60023	3.60025	3.60025	3.60014	3.60005	3.60013	3.60027	3.60002	3.60012	3.6001	3.60003	3.59984	3.59984	3.60016	3.60007	3.60008	3.60029	3.60009	3.60009	3.60013	3.60019	3.59994	3.60024	3.60024	3.60002	3.60011	3.60014
3.60015	3.60031	3.60015	3.60013	3.60001	3.6	3.60018	3.60018	3.60036	3.6001	3.60023	3.60007	3.6003	3.60013	3.60007	3.6001	3.60027	3.60007	3.59981	3.60007	3.60007	3.60023	3.60023	3.59994	3.60025	3.60014	3.60024	3.60013	3.60027	3.6001	3.60012	3.6001	3.59998	3.59984	3.59984	3.60006	3.60007	3.60008	3.60015	3.60009	3.60009	3.6	3.60019	3.59994	3.6	3.60024	3.60002	3.59984	3.60014	3.60014
3.60031	3.60015	3.60019	3.60001	3.6	3.60005	3.60018	3.60036	3.60019	3.60023	3.60007	3.60002	3.60013	3.60007	3.60009	3.60027	3.60007	3.60007	3.60007	3.60007	3.60023	3.60023	3.59994	3.59985	3.60014	3.60024	3.60024	3.60027	3.6001	3.60012	3.6001	3.59998	3.59998	3.59984	3.60006	3.60001	3.60008	3.60015	3.60025	3.60009	3.6	3.6	3.59994	3.6	3.5998	3.60002	3.59984	3.60003	3.60014	3.60022
3.60015	3.60019	3.6003	3.6	3.60005	3.60005	3.60036	3.60019	3.60025	3.60007	3.60002	3.60008	3.60007	3.60009	3.60017	3.60007	3.60007	3.60003	3.60007	3.60023	3.60023	3.59994	3.59985	3.59991	3.60024	3.60024	3.59996	3.6001	3.60012	3.60028	3.59998	3.59998	3.59995	3.60006	3.60001	3.60001	3.60015	3.60025	3.60002	3.6	3.6	3.60003	3.6	3.5998	3.5998	3.59984	3.60003	3.6	3.60022	3.60039
3.60019	3.6003	3.60012	3.60005	3.60005	3.60019	3.60019	3.60025	3.60012	3.60002	3.60008	3.60019	3.60009	3.60017	3.60017	3.60007	3.60003	3.60003	3.60023	3.60023	3.59992	3.59985	3.59991	3.59979	3.60024	3.59996	3.59989	3.60012	3.60028	3.60028	3.59998	3.59995	3.59997	3.60001	3.60001	3.60008	3.60025	3.60002	3.59993	3.6	3.60003	3.60007	3.5998	3.5998	3.59987	3.60003	3.6	3.6	3.60039	3.60039
3.6003	3.60012	3.60007	3.60005	3.60019	3.60021	3.60025	3.60012	3.60012	3.60008	3.60019	3.60019	3.60017	3.60017	3.60029	3.60003	3.60003	3.60006	3.60023	3.59992	3.59992	3.59991	3.59979	3.60006	3.59996	3.59989	3.59989	3.60028	3.60028	3.60013	3.59995	3.59997	3.59999	3.60001	3.60008	3.60008	3.60002	3.59993	3.59993	3.60003	3.60007	3.60007	3.5998	3.59987	3.60007	3.6	3.6	3.60018	3.60039	3.60009
3.60012	3.60007	3.60007	3.60019	3.60021	3.60019	3.60012	3.60012	3.60014	3.60019	3.60019	3.6002	3.60017	3.60029	3.59992	3.60003	3.60006	3.60009	3.59992	3.59992	3.59984	3.59979	3.60006	3.60006	3.59989	3.59989	3.59993	3.60028	3.60013	3.60006	3.59997	3.59999	3.59999	3.60008	3.60008	3.59985	3.59993	3.59993	3.59995	3.60007	3.60007	3.60022	3.59987	3.60007	3.60003	3.6	3.60018	3.60012	3.60009	3.6001
3.60007	3.60007	3.60016	3.60021	3.60019	3.60023	3.60012	3.60014	3.60026	3.60019	3.6002	3.6002	3.60029	3.59992	3.59992	3.60006	3.60009	3.6002	3.59992	3.59984	3.5998	3.60006	3.60006	3.60005	3.59989	3.59993	3.59993	3.60013	3.60006	3.60008	3.59999	3.59999	3.60013	3.60008	3.59985	3.59985	3.59993	3.59995	3.59995	3.60007	3.60022	3.60022	3.60007	3.60003	3.60003	3.60018	3.60012	3.60012	3.6001	3.6001
3.60007	3.60016	3.60028	3.60019	3.60023	3.60024	3.60014	3.60026	3.60026	3.6002	3.6002	3.60012	3.59992	3.59992	3.59992	3.60009	3.6002	3.6002	3.59984	3.5998	3.5998	3.60006	3.60005	3.60017	3.59993	3.59993	3.60004	3.60006	3.60008	3.60008	3.59999	3.60013	3.60004	3.59985	3.59985	3.6003	3.59995	3.59995	3.59995	3.60022	3.60022	3.60013	3.60003	3.60003	3.59996	3.60012	3.60012	3.60007	3.6001	3.60012
3.60016	3.60028	3.60005	3.60023	3.60024	3.60011	3.60026	3.60026	3.60003	3.6002	3.60012	3.60014	3.59992	3.59992	3.59984	3.6002	3.6002	3.60035	3.5998	3.5998	3.60022	3.60005	3.60017	3.60011	3.59993	3.60004	3.60021	3.60008	3.60008	3.60022	3.60013	3.60004	3.59997	3.59985	3.6003	3.6003	3.59995	3.59995	3.60006	3.60022	3.60013	3.59998	3.60003	3.59996	3.59994	3.60012	3.60007	3.60015	3.60012	3.60019
3.60028	3.60005	3.60002	3.60024	3.60011	3.6001	3.60026	3.60003	3.6001	3.60012	3.60014	3.60018	3.59992	3.59984	3.59987	3.6002	3.60035	3.60035	3.5998	3.60022	3.60022	3.60017	3.60011	3.60011	3.60004	3.60021	3.60015	3.60008	3.60022	3.60026	3.60004	3.59997	3.59997	3.6003	3.6003	3.60025	3.59995	3.60006	3.60006	3.60013	3.59998	3.59996	3.59996	3.59994	3.59994	3.60007	3.60015	3.60015	3.60019	3.60019
3.60005	3.60002	3.60011	3.60011	3.6001	3.60017	3.60003	3.6001	3.60023	3.60014	3.60018	3.60018	3.59984	3.59987	3.59987	3.60035	3.60035	3.60001	3.60022	3.60022	3.60011	3.60011	3.60011	3.59991	3.60021	3.60015	3.60015	3.60022	3.60026	3.60013	3.59997	3.59997	3.59997	3.6003	3.60025	3.59992	3.60006	3.60006	3.60017	3.59998	3.59996	3.59997	3.59994	3.59994	3.6	3.60015	3.60015	3.60023	3.60019	3.60032
3.60002	3.60011	3.60023	3.6001	3.60017	3.60031	3.6001	3.60023	3.60013	3.60018	3.60018	3.60033	3.59987	3.59987	3.59993	3.60035	3.60001	3.60001	3.60022	3.60011	3.60014	3.60011	3.59991	3.5999	3.60015	3.60015	3.60022	3.60026	3.60013	3.60017	3.59997	3.59997	3.59997	3.60025	3.59992	3.59981	3.60006	3.60017	3.6002	3.59996	3.59997	3.60004	3.59994	3.6	3.6	3.60015	3.60023	3.60023	3.60032	3.60004
3.60011	3.60023	3.60023	3.60017	3.60031	3.60031	3.60023	3.60013	3.60013	3.60018	3.60033	3.60033	3.59987	3.59993	3.59993	3.60001	3.60001	3.59999	3.60011	3.60014	3.60014	3.59991	3.5999	3.59988	3.60015	3.60022	3.60022	3.60013	3.60017	3.60023	3.59997	3.59997	3.60002	3.59992	3.59981	3.60027	3.60017	3.6002	3.6002	3.59997	3.60004	3.60012	3.6	3.6	3.60002	3.60023	3.60023	3.59999	3.60004	3.59998
3.60023	3.60023	3.60019	3.60031	3.60031	3.60008	3.60013	3.60013	3.60021	3.60033	3.60033	3.60005	3.59993	3.59993	3.60001	3.60001	3.59999	3.59996	3.60014	3.60014	3.59985	3.5999	3.59988	3.5999	3.60022	3.60022	3.60017	3.60017	3.60023	3.60023	3.59997	3.60002	3.60002	3.59981	3.60027	3.60027	3.6002	3.6002	3.60006	3.60004	3.60012	3.60012	3.6	3.60002	3.60019	3.60023	3.59999	3.59999	3.59998	3.59998
3.60023	3.60019	3.60019	3.60031	3.60008	3.60003	3.60013	3.60021	3.60021	3.60033	3.60005	3.59998	3.59993	3.60001	3.60014	3.59999	3.59996	3.59996	3.60014	3.59985	3.59985	3.59988	3.5999	3.59992	3.60022	3.60017	3.60013	3.60023	3.60023	3.60009	3.60002	3.60002	3.60012	3.60027	3.60027	3.59986	3.6002	3.60006	3.59999	3.60012	3.60012	3.60021	3.60002	3.60019	3.59991	3.59999	3.59999	3.59986	3.59998	3.59999
3.60019	3.60019	3.60013	3.60008	3.60003	3.60003	3.60021	3.60021	3.60022	3.60005	3.59998	3.60001	3.60001	3.60014	3.60014	3.59996	3.59996	3.59998	3.59985	3.59985	3.59995	3.5999	3.59992	3.60001	3.60017	3.60013	3.60013	3.60023	3.60009	3.60009	3.60002	3.60012	3.60012	3.60027	3.59986	3.59989	3.60006	3.59999	3.60004	3.60012	3.60021	3.60021	3.60019	3.59991	3.59981	3.59999	3.59986	3.59974	3.59999	3.59999
3.60019	3.60013	3.60013	3.60003	3.60003	3.60007	3.60021	3.60022	3.6001	3.59998	3.60001	3.60001	3.60014	3.60014	3.60028	3.59996	3.59998	3.60001	3.59985	3.59995	3.6001	3.59992	3.60001	3.60001	3.60013	3.60013	3.60015	3.60009	3.60009	3.60004	3.60012	3.60012	3.60017	3.59986	3.59989	3.59989	3.59999	3.60004	3.60009	3.60021	3.60021	3.60025	3.59991	3.59981	3.60026	3.59986	3.59974	3.60004	3.59999	3.60003
3.60013	3.60013	3.60013	3.60003	3.60007	3.60015	3.60022	3.6001	3.6001	3.60001	3.60001	3.60007	3.60014	3.60028	3.60028	3.59998	3.60001	3.60001	3.59995	3.6001	3.60009	3.60001	3.60001	3.60013	3.60013	3.60015	3.60023	3.60009	3.60004	3.60002	3.60012	3.60017	3.60007	3.59989	3.59989	3.59994	3.60004	3.60009	3.60009	3.60021	3.60025	3.60013	3.59981	3.60026	3.60026	3.59974	3.60004	3.60016	3.60003	3.60009
3.60013	3.60013	3.60013	3.60007	3.60015	3.60015	3.6001	3.6001	3.60015	3.60001	3.60007	3.60007	3.60028	3.60028	3.60011	3.60001	3.60001	3.60006	3.6001	3.60009	3.59989	3.60001	3.60013	3.60013	3.60015	3.60023	3.60023	3.60004	3.60002	3.60002	3.60017	3.60007	3.60007	3.59989	3.59994	3.59994	3.60009	3.60009	3.60016	3.60025	3.60013	3.60013	3.60026	3.60026	3.59962	3.60004	3.60016	3.60016	3.60009	3.60019
3.60013	3.60013	3.60019	3.60015	3.60015	3.60029	3.6001	3.60015	3.60024	3.60007	3.60007	3.60018	3.60028	3.60011	3.60008	3.60001	3.60006	3.6002	3.60009	3.59989	3.59984	3.60013	3.60013	3.59989	3.60023	3.60023	3.60015	3.60002	3.60002	3.60003	3.60007	3.60007	3.59997	3.59994	3.59994	3.60005	3.60009	3.60016	3.60027	3.60013	3.60013	3.60006	3.60026	3.59962	3.60013	3.60016	3.60016	3.6001	3.60019	3.60004
3.60013	3.60019	3.60016	3.60015	3.60029	3.60029	3.60015	3.60024	3.60038	3.60007	3.60018	3.60018	3.60011	3.60008	3.60009	3.60006	3.6002	3.59992	3.59989	3.59984	3.59993	3.60013	3.59989	3.60016	3.60023	3.60015	3.60015	3.60002	3.60003	3.60009	3.60007	3.59997	3.59992	3.59994	3.60005	3.60005	3.60016	3.60027	3.60006	3.60013	3.60006	3.60001	3.59962	3.60013	3.60013	3.60016	3.6001	3.60008	3.60004	3.60005
3.60019	3.60016	3.59999	3.60029	3.60029	3.60003	3.60024	3.60038	3.60038	3.60018	3.60018	3.60008	3.60008	3.60009	3.60008	3.6002	3.59992	3.59984	3.59984	3.59993	3.60032	3.59989	3.60016	3.60016	3.60015	3.60015	3.60013	3.60003	3.60009	3.60009	3.59997	3.59992	3.5999	3.60005	3.60005	3.60013	3.60027	3.60006	3.60006	3.60006	3.60001	3.60001	3.60013	3.60013	3.60028	3.6001	3.60008	3.60015	3.60005	3.59998
3.60016	3.59999	3.6	3.60029	3.60003	3.6	3.60038	3.60038	3.60018	3.60018	3.60008	3.59997	3.60009	3.60008	3.60019	3.59992	3.59984	3.59983	3.59993	3.60032	3.60032	3.60016	3.60016	3.60017	3.60015	3.60013	3.60022	3.60009	3.60009	3.60022	3.59992	3.5999	3.59994	3.60005	3.60013	3.60013	3.60006	3.60006	3.6	3.60001	3.60001	3.60007	3.60013	3.60028	3.60006	3.60008	3.60015	3.60015	3.59998	3.59998
3.59999	3.6	3.6	3.60003	3.6	3.60003	3.60038	3.60018	3.60018	3.60008	3.59997	3.59993	3.60008	3.60019	3.60019	3.59984	3.59983	3.59983	3.60032	3.60032	3.6001	3.60016	3.60017	3.60006	3.60013	3.60022	3.60031	3.60009	3.60022	3.60015	3.5999	3.59994	3.59999	3.60013	3.60013	3.59991	3.60006	3.6	3.59992	3.60001	3.60007	3.60015	3.60028	3.60006	3.60006	3.60015	3.60015	3.60007	3.59998	3.60002
3.6	3.6	3.60006	3.6	3.60003	3.60009	3.60018	3.60018	3.60018	3.59997	3.59993	3.59998	3.60019	3.60019	3.60026	3.59983	3.59983	3.59983	3.60032	3.6001	3.60008	3.60017	3.60006	3.60008	3.60022	3.60031	3.60005	3.60022	3.60015	3.60015	3.59994	3.59999	3.60007	3.60013	3.59991	3.59991	3.6	3.59992	3.59998	3.60007	3.60015	3.60021	3.60006	3.60006	3.60004	3.60015	3.60007	3.60001	3.60002	3.60002
3.6	3.60006	3.60006	3.60003	3.60009	3.60009	3.60018	3.60018	3.60029	3.59993	3.59998	3.60003	3.60019	3.60026	3.60026	3.59983	3.59983	3.5999	3.6001	3.60008	3.60014	3.60006	3.60008	3.6001	3.60031	3.60005	3.60005	3.60015	3.60015	3.60004	3.59999	3.60007	3.6002	3.59991	3.59991	3.59991	3.59992	3.59998	3.6	3.60015	3.60021	3.60033	3.60006	3.60004	3.60002	3.60007	3.60001	3.60004	3.60002	3.60007
3.60006	3.60006	3.60024	3.60009	3.60009	3.60023	3.60018	3.60029	3.59977	3.59998	3.60003	3.60015	3.60026	3.60026	3.60008	3.59983	3.5999	3.5999	3.60008	3.60014	3.60023	3.60008	3.6001	3.60024	3.60005	3.60005	3.60002	3.60015	3.60004	3.60002	3.60007	3.6002	3.60006	3.59991	3.59991	3.60014	3.59998	3.6	3.60011	3.60021	3.60033	3.60007	3.60004	3.60002	3.6	3.60001	3.60004	3.60007	3.60007	3.60018
3.60006	3.60024	3.60004	3.60009	3.60023	3.60019	3.60029	3.59977	3.59977	3.60003	3.60015	3.60031	3.60026	3.60008	3.59998	3.5999	3.5999	3.5999	3.60014	3.60023	3.60023	3.6001	3.60024	3.6001	3.60005	3.60002	3.60002	3.60004	3.60002	3.60002	3.6002	3.60006	3.59998	3.59991	3.60014	3.60011	3.6	3.60011	3.60023	3.60033	3.60007	3.60007	3.60002	3.6	3.5998	3.60004	3.60007	3.59991	3.60018	3.60029
3.60024	3.60004	3.60004	3.60023	3.60019	3.60007	3.59977	3.59977	3.59984	3.60015	3.60031	3.60013	3.60008	3.59998	3.59992	3.5999	3.5999	3.5999	3.60023	3.60023	3.60015	3.60024	3.6001	3.6001	3.60002	3.60002	3.60004	3.60002	3.60002	3.60008	3.60006	3.59998	3.60018	3.60014	3.60011	3.60011	3.60011	3.60023	3.60009	3.60007	3.60007	3.59994	3.6	3.5998	3.60013	3.60007	3.59991	3.59991	3.60029	3.60004
3.60004	3.60004	3.59996	3.60019	3.60007	3.60009	3.59977	3.59984	3.59984	3.60031	3.60013	3.60005	3.59998	3.59992	3.59992	3.5999	3.5999	3.60005	3.60023	3.60015	3.60015	3.6001	3.6001	3.59992	3.60002	3.60004	3.60011	3.60002	3.60008	3.60009	3.59998	3.60018	3.60018	3.60011	3.60011	3.60001	3.60023	3.60009	3.5999	3.60007	3.59994	3.5999	3.5998	3.60013	3.60016	3.59991	3.59991	3.59988	3.60004	3.60002
3.60004	3.59996	3.59996	3.60007	3.60009	3.60008	3.59984	3.59984	3.59988	3.60013	3.60005	3.60009	3.59992	3.59992	3.5999	3.5999	3.60005	3.60015	3.60015	3.60015	3.59996	3.6001	3.59992	3.59985	3.60004	3.60011	3.60011	3.60008	3.60009	3.60027	3.60018	3.60018	3.60012	3.60011	3.60001	3.6	3.60009	3.5999	3.5998	3.59994	3.5999	3.5999	3.60013	3.60016	3.60018	3.59991	3.59988	3.59988	3.60002	3.59994
3.59996	3.59996	3.59993	3.60009	3.60008	3.60008	3.59984	3.59988	3.59998	3.60005	3.60009	3.60009	3.59992	3.5999	3.5999	3.60005	3.60015	3.60025	3.60015	3.59996	3.59981	3.59992	3.59985	3.59985	3.60011	3.60011	3.6003	3.60009	3.60027	3.60013	3.60018	3.60012	3.59988	3.60001	3.6	3.59996	3.5999	3.5998	3.59974	3.5999	3.5999	3.59987	3.60016	3.60018	3.59985	3.59988	3.59988	3.59996	3.59994	3.59994
3.59996	3.59993	3.59993	3.60008	3.60008	3.60018	3.59988	3.59998	3.59998	3.60009	3.60009	3.60017	3.5999	3.5999	3.59998	3.60015	3.60025	3.59998	3.59996	3.59981	3.59981	3.59985	3.59985	3.60021	3.60011	3.6003	3.60011	3.60027	3.60013	3.60013	3.60012	3.59988	3.59982	3.6	3.59996	3.59998	3.5998	3.59974	3.59972	3.5999	3.59987	3.59987	3.60018	3.59985	3.59985	3.59988	3.59996	3.60005	3.59994	3.59997
3.59993	3.59993	3.59993	3.60008	3.60018	3.6003	3.59998	3.59998	3.60014	3.60009	3.60017	3.60017	3.5999	3.59998	3.60007	3.60025	3.59998	3.59984	3.59981	3.59981	3.59981	3.59985	3.60021	3.60003	3.6003	3.60011	3.60007	3.60013	3.60013	3.60007	3.59988	3.59982	3.59982	3.59996	3.59998	3.59998	3.59974	3.59972	3.59972	3.59987	3.59987	3.59992	3.59985	3.59985	3.59987	3.59996	3.60005	3.60013	3.59997	3.59997
3.59993	3.59993	3.60005	3.60018	3.6003	3.6003	3.59998	3.60014	3.60035	3.60017	3.60017	3.60027	3.59998	3.60007	3.60017	3.59998	3.59984	3.59976	3.59981	3.59981	3.59981	3.60021	3.60003	3.59998	3.60011	3.60007	3.60008	3.60013	3.60007	3.60003	3.59982	3.59982	3.59975	3.59998	3.59998	3.60006	3.59972	3.59972	3.6	3.59987	3.59992	3.59991	3.59985	3.59987	3.59987	3.60005	3.60013	3.60013	3.59997	3.60003
3.59993	3.60005	3.60017	3.6003	3.6003	3.60007	3.60014	3.60035	3.60035	3.60017	3.60027	3.6001	3.60007	3.60017	3.60017	3.59984	3.59976	3.59978	3.59981	3.59981	3.60031	3.60003	3.59998	3.60003	3.60007	3.60008	3.59973	3.60007	3.60003	3.60004	3.59982	3.59975	3.59994	3.59998	3.60006	3.60006	3.59972	3.6	3.60029	3.59992	3.59991	3.59991	3.59987	3.59987	3.59996	3.60013	3.60013	3.60025	3.60003	3.60011
3.60005	3.60017	3.60017	3.6003	3.60007	3.59994	3.60035	3.60035	3.60012	3.60027	3.6001	3.6001	3.60017	3.60017	3.60028	3.59976	3.59978	3.59974	3.59981	3.60031	3.6	3.59998	3.60003	3.60013	3.60008	3.59973	3.59992	3.60003	3.60004	3.60013	3.59975	3.59994	3.59994	3.60006	3.60006	3.59992	3.6	3.60029	3.60029	3.59991	3.59991	3.6	3.59987	3.59996	3.60003	3.60013	3.60025	3.59995	3.60011	3.60021
3.60017	3.60017	3.6003	3.60007	3.59994	3.5999	3.60035	3.60012	3.60013	3.6001	3.6001	3.60007	3.60017	3.60028	3.60006	3.59978	3.59974	3.59975	3.60031	3.6	3.59981	3.60003	3.60013	3.60013	3.59973	3.59992	3.59992	3.60004	3.60013	3.60026	3.59994	3.59994	3.6001	3.60006	3.59992	3.59992	3.60029	3.60029	3.60019	3.59991	3.6	3.60006	3.59996	3.60003	3.60003	3.60025	3.59995	3.59988	3.60021	3.60021
3.60017	3.6003	3.60018	3.59994	3.5999	3.5999	3.60012	3.60013	3.60019	3.6001	3.60007	3.60001	3.60028	3.60006	3.59994	3.59974	3.59975	3.59979	3.6	3.59981	3.59995	3.60013	3.60013	3.60018	3.59992	3.59992	3.60016	3.60013	3.60026	3.60019	3.59994	3.6001	3.6001	3.59992	3.59992	3.6	3.60029	3.60019	3.60019	3.6	3.60006	3.60018	3.60003	3.60003	3.60022	3.59995	3.59988	3.60015	3.60021	3.60012
3.6003	3.60018	3.60007	3.5999	3.5999	3.59995	3.60013	3.60019	3.60033	3.60007	3.60001	3.60001	3.60006	3.59994	3.59992	3.59975	3.59979	3.59985	3.59981	3.59995	3.60019	3.60013	3.60018	3.60018	3.59992	3.60016	3.60016	3.60026	3.60019	3.60019	3.6001	3.6001	3.6001	3.59992	3.6	3.60011	3.60019	3.60019	3.60022	3.60006	3.60018	3.60028	3.60003	3.60022	3.60006	3.59988	3.60015	3.60015	3.60012	3.59997
3.60018	3.60007	3.60007	3.5999	3.59995	3.59995	3.60019	3.60033	3.6001	3.60001	3.60001	3.60001	3.59994	3.59992	3.59988	3.59979	3.59985	3.59985	3.59995	3.60019	3.60019	3.60018	3.60018	3.60025	3.60016	3.60016	3.60023	3.60019	3.60019	3.60005	3.6001	3.6001	3.60022	3.6	3.60011	3.60011	3.60019	3.60022	3.60022	3.60018	3.60028	3.60003	3.60022	3.60006	3.60006	3.60015	3.60015	3.60027	3.59997	3.59988
3.60007	3.60007	3.60009	3.59995	3.59995	3.59996	3.60033	3.6001	3.6001	3.60001	3.60001	3.60001	3.59992	3.59988	3.59988	3.59985	3.59985	3.59994	3.60019	3.60019	3.59991	3.60018	3.60025	3.5999	3.60016	3.60023	3.60018	3.60019	3.60005	3.59998	3.6001	3.60022	3.60022	3.60011	3.60011	3.5999	3.60022	3.60022	3.60031	3.60028	3.60003	3.60003	3.60006	3.60006	3.59986	3.60015	3.60027	3.60007	3.59988	3.59988
3.60007	3.60009	3.60015	3.59995	3.59996	3.60006	3.6001	3.6001	3.60003	3.60001	3.60001	3.60006	3.59988	3.59988	3.59989	3.59985	3.59994	3.60006	3.60019	3.59991	3.59981	3.60025	3.5999	3.5999	3.60023	3.60018	3.60018	3.60005	3.59998	3.59998	3.60022	3.60022	3.5998	3.60011	3.5999	3.60005	3.60022	3.60031	3.60008	3.60003	3.60003	3.59996	3.60006	3.59986	3.60011	3.60027	3.60007	3.60007	3.59988	3.59991
3.60009	3.60015	3.60015	3.59996	3.60006	3.60014	3.6001	3.60003	3.60001	3.60001	3.60006	3.60014	3.59988	3.59989	3.59995	3.59994	3.60006	3.60006	3.59991	3.59981	3.58979	3.5999	3.5999	3.5997	3.60018	3.60018	3.60023	3.59998	3.59998	3.6	3.60022	3.5998	3.5998	3.5999	3.60005	3.60001	3.60031	3.60008	3.60008	3.60003	3.59996	3.59996	3.59986	3.60011	3.60011	3.60007	3.60007	3.59989	3.59991	3.59995
3.60015	3.60015	3.60021	3.60006	3.60014	3.60014	3.60003	3.60001	3.60007	3.60006	3.60014	3.60025	3.59989	3.59995	3.59998	3.60006	3.60006	3.60014	3.59981	3.58979	3.57804	3.5999	3.5997	3.59972	3.60018	3.60023	3.60023	3.59998	3.6	3.60003	3.5998	3.5998	3.59995	3.60005	3.60001	3.60001	3.60008	3.60008	3.59995	3.59996	3.59996	3.59991	3.60011	3.60011	3.60009	3.60007	3.59989	3.59989	3.59995	3.59995
3.60015	3.60021	3.60031	3.60014	3.60014	3.60029	3.60001	3.60007	3.60007	3.60014	3.60025	3.59996	3.59995	3.59998	3.6001	3.60006	3.60014	3.60029	3.58979	3.57804	3.56745	3.5997	3.59972	3.58804	3.60023	3.60023	3.60003	3.6	3.60003	3.60008	3.5998	3.59995	3.59995	3.60001	3.60001	3.59991	3.60008	3.59995	3.59995	3.59996	3.59991	3.59987	3.60011	3.60009	3.5999	3.59989	3.59989	3.59991	3.59995	3.59997
3.60021	3.60031	3.60031	3.60014	3.60029	3.60001	3.60007	3.60007	3.60013	3.60025	3.59996	3.59996	3.59998	3.6001	3.60021	3.60014	3.60029	3.60006	3.57804	3.56745	3.55546	3.59972	3.58804	3.57751	3.60023	3.60003	3.59993	3.60003	3.60008	3.60018	3.59995	3.59995	3.60012	3.60001	3.59991	3.59991	3.59995	3.59995	3.59986	3.59991	3.59987	3.59993	3.60009	3.5999	3.59991	3.59989	3.59991	3.59991	3.59997	3.59997
3.60031	3.60031	3.60009	3.60029	3.60001	3.60001	3.60007	3.60013	3.60028	3.59996	3.59996	3.59989	3.6001	3.60021	3.60021	3.60029	3.60006	3.60006	3.56745	3.55546	3.54506	3.58804	3.57751	3.56726	3.60003	3.59993	3.59993	3.60008	3.60018	3.60028	3.59995	3.60012	3.60012	3.59991	3.59991	3.59985	3.59995	3.59986	3.59986	3.59987	3.59993	3.59993	3.5999	3.59991	3.5999	3.59991	3.59991	3.59989	3.59997	3.60002
3.60031	3.60009	3.60003	3.60001	3.60001	3.60001	3.60013	3.60028	3.60007	3.59996	3.59989	3.59989	3.60021	3.60021	3.6003	3.60006	3.60006	3.59996	3.55546	3.54506	3.53435	3.57751	3.56726	3.55672	3.59993	3.59993	3.59984	3.60018	3.60028	3.60028	3.60012	3.60012	3.60025	3.59991	3.59985	3.60026	3.59986	3.59986	3.59979	3.59993	3.59993	3.59993	3.59991	3.5999	3.5999	3.59991	3.59989	3.59988	3.60002	3.60012
3.60009	3.60003	3.6	3.60001	3.60001	3.60001	3.60028	3.60007	3.60007	3.59989	3.59989	3.59984	3.60021	3.6003	3.60014	3.60006	3.59996	3.5999	3.54506	3.53435	3.52354	3.56726	3.55672	3.54566	3.59993	3.59984	3.59984	3.60028	3.60028	3.6001	3.60012	3.60025	3.60025	3.59985	3.60026	3.59978	3.59986	3.59979	3.59976	3.59993	3.59993	3.59998	3.5999	3.5999	3.59993	3.59989	3.59988	3.59987	3.60012	3.60025
3.60003	3.6	3.59997	3.60001	3.60001	3.6	3.60007	3.60007	3.60001	3.59989	3.59984	3.59985	3.6003	3.60014	3.59995	3.59996	3.5999	3.59987	3.53435	3.52354	3.51333	3.55672	3.54566	3.53425	3.59984	3.59984	3.59986	3.60028	3.6001	3.6001	3.60025	3.60025	3.59999	3.60026	3.59978	3.59978	3.59979	3.59976	3.59976	3.59993	3.59998	3.6	3.5999	3.59993	3.60002	3.59988	3.59987	3.59992	3.60025	3.60025
3.6	3.59997	3.60001	3.60001	3.6	3.60002	3.60007	3.60001	3.60003	3.59984	3.59985	3.59985	3.60014	3.59995	3.59995	3.5999	3.59987	3.59989	3.52354	3.51333	3.50174	3.54566	3.53425	3.52226	3.59984	3.59986	3.59989	3.6001	3.6001	3.59998	3.60025	3.59999	3.59997	3.59978	3.59978	3.59982	3.59976	3.59976	3.59979	3.59998	3.6	3.60015	3.59993	3.60002	3.6001	3.59987	3.59992	3.59992	3.60025	3.60035
3.59997	3.60001	3.60001	3.6	3.60002	3.60005	3.60001	3.60003	3.60003	3.59985	3.59985	3.59985	3.59995	3.59995	3.59989	3.59987	3.59989	3.59993	3.51333	3.50174	3.48987	3.53425	3.52226	3.5099	3.59986	3.59989	3.59989	3.6001	3.59998	3.59997	3.59999	3.59997	3.59997	3.59978	3.59982	3.59982	3.59976	3.59979	3.59979	3.6	3.60015	3.60024	3.60002	3.6001	3.6001	3.59992	3.59992	3.6	3.60035	3.60035
3.60001	3.60001	3.6001	3.60002	3.60005	3.60014	3.60003	3.60003	3.60006	3.59985	3.59985	3.59992	3.59995	3.59989	3.59986	3.59989	3.59993	3.59993	3.50174	3.48987	3.47962	3.52226	3.5099	3.49967	3.59989	3.59989	3.59999	3.59998	3.59997	3.59997	3.59997	3.59997	3.59997	3.59982	3.59982	3.59984	3.59979	3.59979	3.59982	3.60015	3.60024	3.60033	3.6001	3.6001	3.59981	3.59992	3.6	3.6	3.60035	3.60009
3.60001	3.6001	3.60021	3.60005	3.60014	3.6003	3.60003	3.60006	3.60012	3.59985	3.59992	3.59992	3.59989	3.59986	3.59986	3.59993	3.59993	3.59994	3.48987	3.47962	3.46957	3.5099	3.49967	3.48904	3.59989	3.59999	3.6001	3.59997	3.59997	3.60001	3.59997	3.59997	3.59999	3.59982	3.59984	3.59984	3.59979	3.59982	3.5999	3.60024	3.60033	3.60033	3.6001	3.59981	3.59981	3.6	3.6	3.60004	3.60009	3.60009
3.6001	3.60021	3.6002	3.60014	3.6003	3.6003	3.60006	3.60012	3.60012	3.59992	3.59992	3.60005	3.59986	3.59986	3.59984	3.59993	3.59994	3.59994	3.47962	3.46957	3.4593	3.49967	3.48904	3.47896	3.59999	3.6001	3.6001	3.59997	3.60001	3.60006	3.59997	3.59999	3.59999	3.59984	3.59984	3.59988	3.59982	3.5999	3.59996	3.60033	3.60033	3.60009	3.59981	3.59981	3.59994	3.6	3.60004	3.60004	3.60009	3.60002
3.60021	3.6002	3.59999	3.6003	3.6003	3.60006	3.60012	3.60012	3.60024	3.59992	3.60005	3.60011	3.59986	3.59984	3.59986	3.59994	3.59994	3.59999	3.46957	3.4593	3.44905	3.48904	3.47896	3.46847	3.6001	3.6001	3.60021	3.60001	3.60006	3.60017	3.59999	3.59999	3.60004	3.59984	3.59988	3.59988	3.5999	3.59996	3.59996	3.60033	3.60009	3.60009	3.59981	3.59994	3.59999	3.60004	3.60004	3.60003	3.60002	3.59996
3.6002	3.59999	3.59999	3.6003	3.60006	3.60006	3.60012	3.60024	3.60024	3.60005	3.60011	3.60011	3.59984	3.59986	3.59987	3.59994	3.59999	3.60007	3.4593	3.44905	3.4389	3.47896	3.46847	3.45818	3.6001	3.60021	3.60012	3.60006	3.60017	3.60017	3.59999	3.60004	3.60009	3.59988	3.59988	3.5999	3.59996	3.59996	3.60006	3.60009	3.60009	3.59996	3.59994	3.59999	3.59999	3.60004	3.60003	3.58919	3.59996	3.59998
3.59999	3.59999	3.59987	3.60006	3.60006	3.60001	3.60024	3.60024	3.60008	3.60011	3.60011	3.60025	3.59986	3.59987	3.59987	3.59999	3.60007	3.60013	3.44905	3.4389	3.42858	3.46847	3.45818	3.44814	3.60021	3.60012	3.60004	3.60017	3.60017	3.60027	3.60004	3.60009	3.59977	3.59988	3.5999	3.5999	3.59996	3.60006	3.60019	3.60009	3.59996	3.59993	3.59999	3.59999	3.6001	3.60003	3.58919	3.57734	3.59998	3.59997
3.59999	3.59987	3.59981	3.60006	3.60001	3.59994	3.60024	3.60008	3.60008	3.60011	3.60025	3.60025	3.59987	3.59987	3.59995	3.60007	3.60013	3.60026	3.4389	3.42858	3.41852	3.45818	3.44814	3.43803	3.60012	3.60004	3.60004	3.60017	3.60027	3.60027	3.60009	3.59977	3.5999	3.5999	3.5999	3.59968	3.60006	3.60019	3.60019	3.59996	3.59993	3.59993	3.59999	3.6001	3.60023	3.58919	3.57734	3.57734	3.59997	3.59998
3.59987	3.59981	3.59982	3.60001	3.59994	3.59993	3.60008	3.60008	3.59996	3.60025	3.60025	3.59989	3.59987	3.59995	3.59995	3.60013	3.60026	3.60027	3.42858	3.41852	3.4084	3.44814	3.43803	3.42798	3.60004	3.60004	3.60002	3.60027	3.60027	3.6	3.59977	3.5999	3.60006	3.5999	3.59968	3.59968	3.60019	3.60019	3.60029	3.59993	3.59993	3.59993	3.6001	3.60023	3.59994	3.57734	3.57734	3.56668	3.59998	3.59998
3.59981	3.59982	3.59984	3.59994	3.59993	3.59993	3.60008	3.59996	3.59997	3.60025	3.59989	3.59981	3.59995	3.59995	3.58921	3.60026	3.60027	3.58941	3.41852	3.4084	3.3982	3.43803	3.42798	3.41777	3.60004	3.60002	3.60002	3.60027	3.6	3.6	3.5999	3.60006	3.60006	3.59968	3.59968	3.59997	3.60019	3.60029	3.60007	3.59993	3.59993	3.5899	3.60023	3.59994	3.60001	3.57734	3.56668	3.55447	3.59998	3.60009
3.59982	3.59984	3.59989	3.59993	3.59993	3.59994	3.59996	3.59997	3.59997	3.59989	3.59981	3.59981	3.59995	3.58921	3.57889	3.60027	3.58941	3.58941	3.4084	3.3982	3.38786	3.42798	3.41777	3.40755	3.60002	3.60002	3.60004	3.6	3.6	3.59994	3.60006	3.60006	3.60018	3.59968	3.59997	3.59997	3.60029	3.60007	3.59998	3.59993	3.5899	3.57916	3.59994	3.60001	3.59991	3.56668	3.55447	3.5429	3.60009	3.60009
3.59984	3.59989	3.59993	3.59993	3.59994	3.59996	3.59997	3.59997	3.59998	3.59981	3.59981	3.59976	3.58921	3.57889	3.56858	3.58941	3.58941	3.57881	3.3982	3.38786	3.37784	3.41777	3.40755	3.39728	3.60002	3.60004	3.60011	3.6	3.59994	3.59991	3.60006	3.60018	3.60032	3.59997	3.59997	3.60007	3.60007	3.59998	3.59998	3.5899	3.57916	3.5687	3.60001	3.59991	3.60007	3.55447	3.5429	3.53209	3.60009	3.60014
3.59989	3.59993	3.60003	3.59994	3.59996	3.59996	3.59997	3.59998	3.60004	3.59981	3.59976	3.59973	3.57889	3.56858	3.55807	3.58941	3.57881	3.5686	3.38786	3.37784	3.36779	3.40755	3.39728	3.38721	3.60004	3.60011	3.60024	3.59994	3.59991	3.59984	3.60018	3.60032	3.59999	3.59997	3.60007	3.60018	3.59998	3.59998	3.59995	3.57916	3.5687	3.55791	3.59991	3.60007	3.60007	3.5429	3.53209	3.51975	3.60014	3.60024
3.59993	3.60003	3.60014	3.59996	3.59996	3.60005	3.59998	3.60004	3.60004	3.59976	3.59973	3.59971	3.56858	3.55807	3.54792	3.57881	3.5686	3.55789	3.37784	3.36779	3.35778	3.39728	3.38721	3.37713	3.60011	3.60024	3.60024	3.59991	3.59984	3.59985	3.60032	3.59999	3.59989	3.60007	3.60018	3.60018	3.59998	3.59995	3.59995	3.5687	3.55791	3.5477	3.60007	3.60007	3.60026	3.53209	3.51975	3.50824	3.60024	3.60018
3.60003	3.60014	3.60028	3.59996	3.60005	3.60011	3.60004	3.60004	3.60017	3.59973	3.59971	3.59971	3.55807	3.54792	3.53754	3.5686	3.55789	3.54769	3.36779	3.35778	3.34758	3.38721	3.37713	3.36693	3.60024	3.60024	3.6001	3.59984	3.59985	3.59985	3.59999	3.59989	3.59979	3.60018	3.60018	3.59992	3.59995	3.59995	3.59991	3.55791	3.5477	3.537	3.60007	3.60026	3.58933	3.51975	3.50824	3.49769	3.60018	3.59999
3.60014	3.60028	3.60028	3.60005	3.60011	3.60023	3.60004	3.60017	3.60025	3.59971	3.59971	3.59973	3.54792	3.53754	3.52677	3.55789	3.54769	3.53731	3.35778	3.34758	3.33746	3.37713	3.36693	3.35692	3.60024	3.6001	3.6	3.59985	3.59985	3.59993	3.59989	3.59979	3.5998	3.60018	3.59992	3.59984	3.59995	3.59991	3.59991	3.5477	3.537	3.52482	3.60026	3.58933	3.57872	3.50824	3.49769	3.48713	3.59999	3.59993
3.60028	3.60028	3.60009	3.60011	3.60023	3.60023	3.60017	3.60025	3.60025	3.59971	3.59973	3.5998	3.53754	3.52677	3.51579	3.54769	3.53731	3.52654	3.34758	3.33746	3.32745	3.36693	3.35692	3.34679	3.6001	3.6	3.59991	3.59985	3.59993	3.59998	3.59979	3.5998	3.5998	3.59992	3.59984	3.59984	3.59991	3.59991	3.59992	3.537	3.52482	3.51478	3.58933	3.57872	3.56814	3.49769	3.48713	3.4755	3.59993	3.59993
3.60028	3.60009	3.59997	3.60023	3.60023	3.60019	3.60025	3.60025	3.59988	3.59973	3.5998	3.5998	3.52677	3.51579	3.50578	3.53731	3.52654	3.51534	3.33746	3.32745	3.31722	3.35692	3.34679	3.34679	3.6	3.59991	3.59989	3.59993	3.59998	3.60011	3.5998	3.5998	3.59986	3.59984	3.59984	3.6	3.59991	3.59992	3.59992	3.52482	3.51478	3.50464	3.57872	3.56814	3.55718	3.48713	3.4755	3.46502	3.59993	3.58916
3.60009	3.59997	3.59989	3.60023	3.60019	3.60003	3.60025	3.59988	3.59977	3.5998	3.5998	3.59987	3.51579	3.50578	3.49544	3.52654	3.51534	3.50516	3.32745	3.31722	3.31722	3.34679	3.34679	3.3366	3.59991	3.59989	3.59989	3.59998	3.60011	3.60011	3.5998	3.59986	3.59982	3.59984	3.6	3.59977	3.59992	3.59992	3.59992	3.51478	3.50464	3.49293	3.56814	3.55718	3.54702	3.4755	3.46502	3.45496	3.58916	3.57842
3.59997	3.59989	3.59987	3.60019	3.60003	3.60003	3.59988	3.59977	3.59973	3.5998	3.59987	3.59987	3.50578	3.49544	3.48537	3.51534	3.50516	3.4949	3.31722	3.31722	3.30714	3.34679	3.3366	3.32643	3.59989	3.59989	3.59992	3.60011	3.60011	3.60014	3.59986	3.59982	3.59982	3.6	3.59977	3.59977	3.59992	3.59992	3.59996	3.50464	3.49293	3.48292	3.55718	3.54702	3.53644	3.46502	3.45496	3.44481	3.57842	3.56817
3.59989	3.59987	3.59987	3.60003	3.60003	3.59998	3.59977	3.59973	3.59975	3.59987	3.59987	3.59998	3.49544	3.48537	3.475	3.50516	3.4949	3.48447	3.31722	3.30714	3.29704	3.3366	3.32643	3.31619	3.59989	3.59992	3.59992	3.60011	3.60014	3.60014	3.59982	3.59982	3.60004	3.59977	3.59977	3.59991	3.59992	3.59996	3.60003	3.49293	3.48292	3.47279	3.54702	3.53644	3.52428	3.45496	3.44481	3.4346	3.56817	3.55734
3.59987	3.59987	3.59988	3.60003	3.59998	3.59989	3.59973	3.59975	3.59978	3.59987	3.59998	3.60006	3.48537	3.475	3.46488	3.4949	3.48447	3.47438	3.30714	3.29704	3.28694	3.32643	3.31619	3.30618	3.59992	3.59992	3.59995	3.60014	3.60014	3.60026	3.59982	3.60004	3.59993	3.59977	3.59991	3.60005	3.59996	3.60003	3.60003	3.48292	3.47279	3.46252	3.53644	3.52428	3.51181	3.44481	3.4346	3.42442	3.55734	3.54707
3.59987	3.59988	3.59989	3.59998	3.59989	3.59992	3.59975	3.59978	3.59982	3.59998	3.60006	3.60018	3.475	3.46488	3.45467	3.48447	3.47438	3.46428	3.29704	3.28694	3.27687	3.31619	3.30618	3.29618	3.59992	3.59995	3.60002	3.60014	3.60026	3.60026	3.60004	3.59993	3.58958	3.59991	3.60005	3.60005	3.60003	3.60003	3.58945	3.47279	3.46252	3.45203	3.52428	3.51181	3.50023	3.4346	3.42442	3.41428	3.54707	3.5366
3.59988	3.59989	3.59991	3.59989	3.59992	3.59989	3.59978	3.59982	3.59988	3.60006	3.60018	3.60018	3.46488	3.45467	3.4446	3.47438	3.46428	3.45407	3.28694	3.27687	3.26679	3.30618	3.29618	3.28615	3.59995	3.60002	3.60014	3.60026	3.60026	3.60004	3.59993	3.58958	3.57817	3.60005	3.60005	3.59998	3.60003	3.58945	3.57704	3.46252	3.45203	3.44198	3.51181	3.50023	3.48965	3.42442	3.41428	3.40423	3.5366	3.52584
3.59989	3.59991	3.60001	3.59992	3.59989	3.59989	3.59982	3.59988	3.59999	3.60018	3.60018	3.60013	3.45467	3.4446	3.43454	3.46428	3.45407	3.44399	3.27687	3.26679	3.25675	3.29618	3.28615	3.28615	3.60002	3.60014	3.60024	3.60026	3.60004	3.59996	3.58958	3.57817	3.56711	3.60005	3.59998	3.59998	3.58945	3.57704	3.56702	3.45203	3.44198	3.43169	3.50023	3.48965	3.47964	3.41428	3.40423	3.39389	3.52584	3.51457
3.59991	3.60001	3.60005	3.59989	3.59989	3.59993	3.59988	3.59999	3.60011	3.60018	3.60013	3.60001	3.4446	3.43454	3.42445	3.45407	3.44399	3.43395	3.26679	3.25675	3.24665	3.28615	3.28615	3.27613	3.60014	3.60024	3.60018	3.60004	3.59996	3.59996	3.57817	3.56711	3.55523	3.59998	3.59998	3.59996	3.57704	3.56702	3.55626	3.44198	3.43169	3.42168	3.48965	3.47964	3.46951	3.40423	3.39389	3.38377	3.51457	3.5045
3.60001	3.60005	3.60005	3.59989	3.59993	3.59993	3.59999	3.60011	3.60011	3.60013	3.60001	3.60001	3.43454	3.42445	3.41438	3.44399	3.43395	3.42393	3.25675	3.24665	3.23658	3.28615	3.27613	3.26611	3.60024	3.60018	3.60018	3.59996	3.59996	3.59987	3.56711	3.55523	3.5441	3.59998	3.59996	3.59996	3.56702	3.55626	3.54388	3.43169	3.42168	3.41154	3.47964	3.46951	3.45904	3.39389	3.38377	3.3735	3.5045	3.49415
3.60005	3.60005	3.60019	3.59993	3.59993	3.60001	3.60011	3.60011	3.60024	3.60001	3.60001	3.59992	3.42445	3.41438	3.40432	3.43395	3.42393	3.41392	3.24665	3.23658	3.23658	3.27613	3.26611	3.26611	3.60018	3.60018	3.60002	3.59996	3.59987	3.5998	3.55523	3.5441	3.53385	3.59996	3.59996	3.59996	3.55626	3.54388	3.53353	3.42168	3.41154	3.40144	3.46951	3.45904	3.44883	3.38377	3.3735	3.36342	3.49415	3.48368
3.60005	3.60019	3.60029	3.59993	3.60001	3.60007	3.60011	3.60024	3.60024	3.60001	3.59992	3.59992	3.41438	3.40432	3.39427	3.42393	3.41392	3.4039	3.23658	3.23658	3.22654	3.26611	3.26611	3.25607	3.60018	3.60002	3.59996	3.59987	3.5998	3.59981	3.5441	3.53385	3.52284	3.59996	3.59996	3.58972	3.54388	3.53353	3.52161	3.41154	3.40144	3.39138	3.45904	3.44883	3.43859	3.3735	3.36342	3.35341	3.48368	3.47361
3.60019	3.60029	3.60012	3.60001	3.60007	3.60015	3.60024	3.60024	3.60012	3.59992	3.59992	3.59992	3.40432	3.39427	3.38416	3.41392	3.4039	3.39365	3.23658	3.22654	3.22654	3.26611	3.25607	3.24596	3.60002	3.59996	3.59994	3.5998	3.59981	3.58921	3.53385	3.52284	3.51075	3.59996	3.58972	3.57823	3.53353	3.52161	3.51045	3.40144	3.39138	3.38136	3.44883	3.43859	3.42819	3.36342	3.35341	3.34333	3.47361	3.46334
3.60029	3.60012	3.59997	3.60007	3.60015	3.60024	3.60024	3.60012	3.60012	3.59992	3.59992	3.5896	3.39427	3.38416	3.37393	3.4039	3.39365	3.38364	3.22654	3.22654	3.2165	3.25607	3.24596	3.23592	3.59996	3.59994	3.59994	3.59981	3.58921	3.57777	3.52284	3.51075	3.49961	3.58972	3.57823	3.56691	3.52161	3.51045	3.49915	3.39138	3.38136	3.371	3.43859	3.42819	3.41804	3.35341	3.34333	3.33323	3.46334	3.45308
3.60012	3.59997	3.59987	3.60015	3.60024	3.59997	3.60012	3.60012	3.60002	3.59992	3.5896	3.57924	3.38416	3.37393	3.36383	3.39365	3.38364	3.37357	3.22654	3.2165	3.2165	3.24596	3.23592	3.23592	3.59994	3.59994	3.59992	3.58921	3.57777	3.56658	3.51075	3.49961	3.48903	3.57823	3.56691	3.55512	3.51045	3.49915	3.48885	3.38136	3.371	3.36081	3.42819	3.41804	3.40786	3.34333	3.33323	3.32319	3.45308	3.44296
3.59997	3.59987	3.59987	3.60024	3.59997	3.59982	3.60012	3.60002	3.59994	3.5896	3.57924	3.56851	3.37393	3.36383	3.35366	3.38364	3.37357	3.36337	3.2165	3.2165	3.20645	3.23592	3.23592	3.22582	3.59994	3.59992	3.59998	3.57777	3.56658	3.55568	3.49961	3.48903	3.47886	3.56691	3.55512	3.54395	3.49915	3.48885	3.47756	3.371	3.36081	3.35057	3.41804	3.40786	3.39774	3.33323	3.32319	3.31315	3.44296	3.43262
3.59987	3.59987	3.59981	3.59997	3.59982	3.59982	3.60002	3.59994	3.59994	3.57924	3.56851	3.55803	3.36383	3.35366	3.34365	3.37357	3.36337	3.35335	3.2165	3.20645	3.20645	3.23592	3.22582	3.22582	3.59992	3.59998	3.59998	3.56658	3.55568	3.54567	3.48903	3.47886	3.46803	3.55512	3.54395	3.53358	3.48885	3.47756	3.46688	3.36081	3.35057	3.34053	3.40786	3.39774	3.38766	3.32319	3.31315	3.30287	3.43262	3.4224
3.59987	3.59981	3.59979	3.59982	3.59982	3.59973	3.59994	3.59994	3.59994	3.56851	3.55803	3.54713	3.35366	3.34365	3.33365	3.36337	3.35335	3.34332	3.20645	3.20645	3.19779	3.22582	3.22582	3.21547	3.59998	3.59998	3.60004	3.55568	3.54567	3.53399	3.47886	3.46803	3.45798	3.54395	3.53358	3.52263	3.47756	3.46688	3.45652	3.35057	3.34053	3.33051	3.39774	3.38766	3.37764	3.31315	3.30287	3.29287	3.4224	3.41231
3.59981	3.59979	3.59976	3.59982	3.59973	3.59973	3.59994	3.59994	3.59994	3.55803	3.54713	3.54713	3.34365	3.33365	3.32364	3.35335	3.34332	3.34332	3.20645	3.19779	3.19154	3.22582	3.21547	3.20684	3.59998	3.60004	3.60004	3.54567	3.53399	3.52315	3.46803	3.45798	3.44718	3.53358	3.52263	3.51168	3.46688	3.45652	3.44594	3.34053	3.33051	3.33051	3.38766	3.37764	3.36762	3.30287	3.29287	3.28282	3.41231	3.40223
3.59979	3.59976	3.59979	3.59973	3.59973	3.5997	3.59994	3.59994	3.59999	3.54713	3.54713	3.53689	3.33365	3.32364	3.31345	3.34332	3.34332	3.33331	3.19779	3.19154	3.18655	3.21547	3.20684	3.20003	3.60004	3.60004	3.60013	3.53399	3.52315	3.51089	3.45798	3.44718	3.43713	3.52263	3.51168	3.50148	3.45652	3.44594	3.43541	3.33051	3.33051	3.3205	3.37764	3.36762	3.35754	3.29287	3.28282	3.27278	3.40223	3.39191
3.59976	3.59979	3.59982	3.59973	3.5997	3.5997	3.59994	3.59999	3.59999	3.54713	3.53689	3.52636	3.32364	3.31345	3.30333	3.34332	3.33331	3.3233	3.19154	3.18655	3.18264	3.20684	3.20003	3.19506	3.60004	3.60013	3.60021	3.52315	3.51089	3.49961	3.44718	3.43713	3.42704	3.51168	3.50148	3.48983	3.44594	3.43541	3.42514	3.33051	3.3205	3.31037	3.36762	3.35754	3.34729	3.28282	3.27278	3.27278	3.39191	3.38173
3.59979	3.59982	3.59989	3.5997	3.5997	3.60011	3.59999	3.59999	3.59999	3.53689	3.52636	3.51562	3.31345	3.30333	3.29328	3.33331	3.3233	3.31321	3.18655	3.18264	3.18264	3.20003	3.19506	3.19103	3.60013	3.60021	3.6001	3.51089	3.49961	3.48816	3.43713	3.42704	3.41671	3.50148	3.48983	3.47906	3.43541	3.42514	3.41488	3.3205	3.31037	3.30028	3.35754	3.34729	3.33716	3.27278	3.27278	3.26278	3.38173	3.3717
3.59982	3.59989	3.59988	3.5997	3.60011	3.60011	3.59999	3.59999	3.59999	3.52636	3.51562	3.50444	3.30333	3.29328	3.28325	3.3233	3.31321	3.30304	3.18264	3.18264	3.17936	3.19506	3.19103	3.19103	3.60021	3.6001	3.6001	3.49961	3.48816	3.4776	3.42704	3.41671	3.40669	3.48983	3.47906	3.46847	3.42514	3.41488	3.40475	3.31037	3.30028	3.2902	3.34729	3.33716	3.32709	3.27278	3.26278	3.25268	3.3717	3.36155
3.59989	3.59988	3.58956	3.60011	3.60011	3.60011	3.59999	3.59999	3.60006	3.51562	3.50444	3.49435	3.29328	3.28325	3.28325	3.31321	3.30304	3.29296	3.18264	3.17936	3.17679	3.19103	3.19103	3.1878	3.6001	3.6001	3.5999	3.48816	3.4776	3.46754	3.41671	3.40669	3.39663	3.47906	3.46847	3.4583	3.41488	3.40475	3.39455	3.30028	3.2902	3.28002	3.33716	3.32709	3.31676	3.26278	3.25268	3.25268	3.36155	3.35152
3.59988	3.58956	3.57802	3.60011	3.60011	3.58836	3.59999	3.60006	3.60014	3.50444	3.49435	3.48412	3.28325	3.28325	3.27318	3.30304	3.29296	3.28294	3.17936	3.17679	3.17679	3.19103	3.1878	3.18514	3.6001	3.5999	3.5999	3.4776	3.46754	3.45706	3.40669	3.39663	3.38651	3.46847	3.4583	3.44806	3.40475	3.39455	3.38446	3.2902	3.28002	3.26994	3.32709	3.31676	3.30669	3.25268	3.25268	3.24265	3.35152	3.35152
3.58956	3.57802	3.56786	3.60011	3.58836	3.57689	3.60006	3.60014	3.60014	3.49435	3.48412	3.47402	3.28325	3.27318	3.26312	3.29296	3.28294	3.27293	3.17679	3.17679	3.17462	3.1878	3.18514	3.18293	3.5999	3.5999	3.59973	3.46754	3.45706	3.44689	3.39663	3.38651	3.37647	3.4583	3.44806	3.4374	3.39455	3.38446	3.37441	3.28002	3.26994	3.25992	3.31676	3.30669	3.29653	3.25268	3.24265	3.24265	3.35152	3.34141
3.57802	3.56786	3.55623	3.58836	3.57689	3.5665	3.60014	3.60014	3.60026	3.48412	3.47402	3.46395	3.27318	3.26312	3.2531	3.28294	3.27293	3.26285	3.17679	3.17462	3.17255	3.18514	3.18293	3.18293	3.5999	3.59973	3.59973	3.45706	3.44689	3.4367	3.38651	3.37647	3.36631	3.44806	3.4374	3.42706	3.38446	3.37441	3.36421	3.26994	3.25992	3.25992	3.30669	3.29653	3.28643	3.24265	3.24265	3.23258	3.34141	3.33141
3.56786	3.55623	3.54616	3.57689	3.5665	3.55465	3.60014	3.60026	3.60026	3.47402	3.46395	3.45367	3.26312	3.2531	3.2431	3.27293	3.26285	3.2528	3.17462	3.17255	3.17086	3.18293	3.18293	3.1808	3.59973	3.59973	3.58807	3.44689	3.4367	3.42646	3.37647	3.36631	3.35602	3.4374	3.42706	3.42706	3.37441	3.36421	3.3541	3.25992	3.25992	3.24982	3.29653	3.28643	3.2763	3.24265	3.23258	3.23258	3.33141	3.32127
3.55623	3.54616	3.53589	3.5665	3.55465	3.54452	3.60026	3.60026	3.60005	3.46395	3.45367	3.44355	3.2531	3.2431	3.23308	3.26285	3.2528	3.24277	3.17255	3.17086	3.17086	3.18293	3.1808	3.1808	3.59973	3.58807	3.57669	3.4367	3.42646	3.41615	3.36631	3.35602	3.34599	3.42706	3.42706	3.41676	3.36421	3.3541	3.34409	3.25992	3.24982	3.23972	3.28643	3.2763	3.26621	3.23258	3.23258	3.22242	3.32127	3.31122
3.54616	3.53589	3.5252	3.55465	3.54452	3.53286	3.60026	3.60005	3.59997	3.45367	3.44355	3.4334	3.2431	3.23308	3.22298	3.2528	3.24277	3.24277	3.17086	3.17086	3.16938	3.1808	3.1808	3.17918	3.58807	3.57669	3.56526	3.42646	3.41615	3.40589	3.35602	3.34599	3.3359	3.42706	3.41676	3.40668	3.3541	3.34409	3.33391	3.24982	3.23972	3.2297	3.2763	3.26621	3.25617	3.23258	3.22242	3.22242	3.31122	3.31122
3.53589	3.5252	3.51297	3.54452	3.53286	3.52197	3.60005	3.59997	3.59997	3.44355	3.4334	3.42324	3.23308	3.22298	3.21293	3.24277	3.24277	3.23277	3.17086	3.16938	3.16938	3.1808	3.17918	3.17748	3.57669	3.56526	3.55337	3.41615	3.40589	3.39577	3.34599	3.3359	3.32583	3.41676	3.40668	3.39663	3.34409	3.33391	3.32387	3.23972	3.2297	3.2297	3.26621	3.25617	3.24615	3.22242	3.22242	3.21238	3.31122	3.30118
3.5252	3.51297	3.50296	3.53286	3.52197	3.51084	3.59997	3.59997	3.59993	3.4334	3.42324	3.41318	3.22298	3.21293	3.21293	3.24277	3.23277	3.22273	3.16938	3.16938	3.16795	3.17918	3.17748	3.17604	3.56526	3.55337	3.54212	3.40589	3.39577	3.38566	3.3359	3.32583	3.32583	3.40668	3.39663	3.38636	3.33391	3.32387	3.31365	3.2297	3.2297	3.21969	3.25617	3.24615	3.23612	3.22242	3.21238	3.20221	3.30118	3.291
3.51297	3.50296	3.49261	3.52197	3.51084	3.50059	3.59997	3.59993	3.5999	3.42324	3.41318	3.40306	3.21293	3.21293	3.2037	3.23277	3.22273	3.21268	3.16938	3.16795	3.16646	3.17748	3.17604	3.17604	3.55337	3.54212	3.53159	3.39577	3.38566	3.3756	3.32583	3.32583	3.31566	3.39663	3.38636	3.37625	3.32387	3.31365	3.30359	3.2297	3.21969	3.20964	3.24615	3.23612	3.22605	3.21238	3.20221	3.20221	3.291	3.28094
3.50296	3.49261	3.48245	3.51084	3.50059	3.49027	3.59993	3.5999	3.5999	3.41318	3.40306	3.39302	3.21293	3.2037	3.19678	3.22273	3.21268	3.21268	3.16795	3.16646	3.16521	3.17604	3.17604	3.17481	3.54212	3.53159	3.52068	3.38566	3.3756	3.36552	3.32583	3.31566	3.30557	3.38636	3.37625	3.36624	3.31365	3.30359	3.29347	3.21969	3.20964	3.20018	3.23612	3.22605	3.22605	3.20221	3.20221	3.19453	3.28094	3.27088
3.49261	3.48245	3.4717	3.50059	3.49027	3.48003	3.5999	3.5999	3.5999	3.40306	3.39302	3.38292	3.2037	3.19678	3.19147	3.21268	3.21268	3.20283	3.16646	3.16521	3.1641	3.17604	3.17481	3.17344	3.53159	3.52068	3.50835	3.3756	3.36552	3.35531	3.31566	3.30557	3.2954	3.37625	3.36624	3.35586	3.30359	3.29347	3.28342	3.20964	3.20018	3.1931	3.22605	3.22605	3.21602	3.20221	3.19453	3.18887	3.27088	3.26085
3.48245	3.4717	3.46109	3.49027	3.48003	3.47002	3.5999	3.5999	3.59991	3.39302	3.38292	3.37286	3.19678	3.19147	3.18716	3.21268	3.20283	3.20283	3.16521	3.1641	3.1641	3.17481	3.17344	3.17234	3.52068	3.50835	3.49819	3.36552	3.35531	3.34511	3.30557	3.2954	3.2954	3.36624	3.35586	3.3455	3.29347	3.28342	3.28342	3.20018	3.1931	3.18782	3.22605	3.21602	3.20599	3.19453	3.18887	3.18453	3.26085	3.25077
3.4717	3.46109	3.45075	3.48003	3.47002	3.45985	3.5999	3.59991	3.59999	3.38292	3.37286	3.36256	3.19147	3.18716	3.18393	3.20283	3.20283	3.19555	3.1641	3.1641	3.16293	3.17344	3.17234	3.17124	3.50835	3.49819	3.48812	3.35531	3.34511	3.33498	3.2954	3.2954	3.28526	3.35586	3.3455	3.33542	3.28342	3.28342	3.27334	3.1931	3.18782	3.18782	3.21602	3.20599	3.20599	3.18887	3.18453	3.18453	3.25077	3.25077
3.46109	3.45075	3.44067	3.47002	3.45985	3.44975	3.59991	3.59999	3.59999	3.37286	3.36256	3.35254	3.18716	3.18393	3.18108	3.20283	3.19555	3.18997	3.1641	3.16293	3.1616	3.17234	3.17124	3.16994	3.49819	3.48812	3.47739	3.34511	3.33498	3.32486	3.2954	3.28526	3.27512	3.3455	3.33542	3.32536	3.28342	3.27334	3.26331	3.18782	3.18782	3.18348	3.20599	3.20599	3.19785	3.18453	3.18453	3.18103	3.25077	3.24063
3.45075	3.44067	3.43063	3.45985	3.44975	3.43949	3.59999	3.59999	3.60007	3.36256	3.35254	3.34244	3.18393	3.18108	3.17856	3.19555	3.18997	3.18571	3.16293	3.1616	3.16088	3.17124	3.16994	3.16902	3.48812	3.47739	3.46692	3.33498	3.32486	3.31466	3.28526	3.27512	3.26494	3.33542	3.32536	3.32536	3.27334	3.26331	3.26331	3.18782	3.18348	3.1801	3.20599	3.19785	3.19169	3.18453	3.18103	3.17822	3.24063	3.23061
3.44067	3.43063	3.4205	3.44975	3.43949	3.42908	3.59999	3.60007	3.60007	3.35254	3.34244	3.34244	3.18108	3.17856	3.17658	3.18997	3.18571	3.18571	3.1616	3.16088	3.1598	3.16994	3.16902	3.16902	3.47739	3.46692	3.45667	3.32486	3.31466	3.31466	3.27512	3.26494	3.25484	3.32536	3.32536	3.31523	3.26331	3.26331	3.25319	3.18348	3.1801	3.1801	3.19785	3.19169	3.19169	3.18103	3.17822	3.17822	3.23061	3.22048
3.43063	3.4205	3.41009	3.43949	3.42908	3.41886	3.60007	3.60007	3.58955	3.34244	3.34244	3.33235	3.17856	3.17658	3.17468	3.18571	3.18571	3.18209	3.16088	3.1598	3.1587	3.16902	3.16902	3.16799	3.46692	3.45667	3.44655	3.31466	3.31466	3.30464	3.26494	3.25484	3.25484	3.32536	3.31523	3.30517	3.26331	3.25319	3.24306	3.1801	3.1801	3.1772	3.19169	3.19169	3.18707	3.17822	3.17822	3.17597	3.22048	3.21041
3.4205	3.41009	3.40006	3.42908	3.41886	3.40886	3.60007	3.58955	3.5791	3.34244	3.33235	3.32234	3.17658	3.17468	3.17468	3.18571	3.18209	3.18209	3.1598	3.1587	3.1587	3.16902	3.16799	3.16692	3.45667	3.44655	3.43635	3.31466	3.30464	3.29446	3.25484	3.25484	3.24479	3.31523	3.30517	3.29511	3.25319	3.24306	3.24306	3.1801	3.1772	3.17488	3.19169	3.18707	3.18328	3.17822	3.17597	3.17379	3.21041	3.21041
3.41009	3.40006	3.38992	3.41886	3.40886	3.3986	3.58955	3.5791	3.56801	3.33235	3.32234	3.31233	3.17468	3.17468	3.17309	3.18209	3.18209	3.17919	3.1587	3.1587	3.15764	3.16799	3.16692	3.16597	3.44655	3.43635	3.42592	3.30464	3.29446	3.28437	3.25484	3.24479	3.23475	3.30517	3.29511	3.28502	3.24306	3.24306	3.23303	3.1772	3.17488	3.17296	3.18707	3.18328	3.18008	3.17597	3.17379	3.17192	3.21041	3.20122
3.40006	3.38992	3.37987	3.40886	3.3986	3.38854	3.5791	3.56801	3.55638	3.32234	3.31233	3.30222	3.17468	3.17309	3.17309	3.18209	3.17919	3.17684	3.1587	3.15764	3.15682	3.16692	3.16597	3.16495	3.43635	3.42592	3.41574	3.29446	3.28437	3.28437	3.24479	3.23475	3.22471	3.29511	3.28502	3.27502	3.24306	3.23303	3.223	3.17488	3.17296	3.17296	3.18328	3.18008	3.17757	3.17379	3.17192	3.17018	3.20122	3.19438
3.38992	3.37987	3.3697	3.3986	3.38854	3.37849	3.56801	3.55638	3.54635	3.31233	3.30222	3.29217	3.17309	3.17309	3.17125	3.17919	3.17684	3.17461	3.15764	3.15682	3.15682	3.16597	3.16495	3.16402	3.42592	3.41574	3.40543	3.28437	3.28437	3.27428	3.23475	3.22471	3.22471	3.28502	3.27502	3.26484	3.23303	3.223	3.21294	3.17296	3.17296	3.17091	3.18008	3.17757	3.17536	3.17192	3.17018	3.16864	3.19438	3.18902
3.37987	3.3697	3.35959	3.38854	3.37849	3.36845	3.55638	3.54635	3.53598	3.30222	3.29217	3.28207	3.17309	3.17125	3.16996	3.17684	3.17461	3.17461	3.15682	3.15682	3.15583	3.16495	3.16402	3.16304	3.41574	3.40543	3.39519	3.28437	3.27428	3.26415	3.22471	3.22471	3.21448	3.27502	3.26484	3.25482	3.223	3.21294	3.21294	3.17296	3.17091	3.16923	3.17757	3.17536	3.17536	3.17018	3.16864	3.1674	3.18902	3.18488
3.3697	3.35959	3.34943	3.37849	3.36845	3.35832	3.54635	3.53598	3.53598	3.29217	3.28207	3.272	3.17125	3.16996	3.16865	3.17461	3.17461	3.1726	3.15682	3.15583	3.15473	3.16402	3.16304	3.1622	3.40543	3.39519	3.38494	3.27428	3.26415	3.26415	3.22471	3.21448	3.20545	3.26484	3.25482	3.25482	3.21294	3.21294	3.20442	3.17091	3.16923	3.16781	3.17536	3.17536	3.17337	3.16864	3.1674	3.16613	3.18488	3.18488
3.35959	3.34943	3.33925	3.36845	3.35832	3.34817	3.53598	3.53598	3.52431	3.28207	3.272	3.26196	3.16996	3.16865	3.1674	3.17461	3.1726	3.17083	3.15583	3.15473	3.15473	3.16304	3.1622	3.16125	3.39519	3.38494	3.37481	3.26415	3.26415	3.25405	3.21448	3.20545	3.19879	3.25482	3.25482	3.24481	3.21294	3.20442	3.20442	3.16923	3.16781	3.16781	3.17536	3.17337	3.17164	3.1674	3.16613	3.1648	3.18488	3.18171
3.34943	3.33925	3.32908	3.35832	3.34817	3.33815	3.53598	3.52431	3.51194	3.272	3.26196	3.25195	3.16865	3.1674	3.16603	3.1726	3.17083	3.16935	3.15473	3.15473	3.15391	3.1622	3.16125	3.16125	3.38494	3.37481	3.36447	3.26415	3.25405	3.25405	3.20545	3.19879	3.19364	3.25482	3.24481	3.23479	3.20442	3.20442	3.19801	3.16781	3.16781	3.16634	3.17337	3.17164	3.17164	3.16613	3.1648	3.16368	3.18171	3.18171
3.33925	3.32908	3.31897	3.34817	3.33815	3.32809	3.52431	3.51194	3.49822	3.26196	3.25195	3.24187	3.1674	3.16603	3.16603	3.17083	3.16935	3.16785	3.15473	3.15391	3.15391	3.16125	3.16125	3.16028	3.37481	3.36447	3.35432	3.25405	3.25405	3.24395	3.19879	3.19364	3.18957	3.24481	3.23479	3.22473	3.20442	3.19801	3.19299	3.16781	3.16634	3.16501	3.17164	3.17164	3.17007	3.1648	3.16368	3.16244	3.18171	3.17906
3.32908	3.31897	3.30876	3.33815	3.32809	3.31801	3.51194	3.49822	3.48807	3.25195	3.24187	3.24187	3.16603	3.16603	3.16484	3.16935	3.16785	3.16654	3.15391	3.15391	3.1529	3.16125	3.16028	3.16028	3.36447	3.35432	3.35432	3.25405	3.24395	3.23389	3.19364	3.18957	3.18957	3.23479	3.22473	3.21462	3.19801	3.19299	3.18893	3.16634	3.16501	3.16369	3.17164	3.17007	3.17007	3.16368	3.16244	3.16244	3.17906	3.17644
3.31897	3.30876	3.29863	3.32809	3.31801	3.30794	3.49822	3.48807	3.47787	3.24187	3.24187	3.23187	3.16603	3.16484	3.16377	3.16785	3.16654	3.16654	3.15391	3.1529	3.15208	3.16028	3.16028	3.15951	3.35432	3.35432	3.34415	3.24395	3.23389	3.22374	3.18957	3.18957	3.18637	3.22473	3.21462	3.20464	3.19299	3.18893	3.18585	3.16501	3.16369	3.16369	3.17007	3.17007	3.1685	3.16244	3.16244	3.16149	3.17644	3.17644
3.30876	3.29863	3.28858	3.31801	3.30794	3.29775	3.48807	3.47787	3.46728	3.24187	3.23187	3.22185	3.16484	3.16377	3.16263	3.16654	3.16654	3.16517	3.1529	3.15208	3.15208	3.16028	3.15951	3.15854	3.35432	3.34415	3.33413	3.23389	3.22374	3.21369	3.18957	3.18637	3.18369	3.21462	3.20464	3.19741	3.18893	3.18585	3.18585	3.16369	3.16369	3.16257	3.17007	3.1685	3.16725	3.16244	3.16149	3.16038	3.17644	3.17456
3.29863	3.28858	3.28858	3.30794	3.29775	3.28761	3.47787	3.46728	3.45719	3.23187	3.22185	3.22185	3.16377	3.16263	3.16146	3.16654	3.16517	3.16395	3.15208	3.15208	3.15101	3.15951	3.15854	3.15854	3.34415	3.33413	3.32409	3.22374	3.21369	3.20456	3.18637	3.18369	3.18369	3.20464	3.19741	3.19207	3.18585	3.18585	3.18341	3.16369	3.16257	3.16257	3.1685	3.16725	3.16589	3.16149	3.16038	3.16038	3.17456	3.1726
3.28858	3.28858	3.27849	3.29775	3.28761	3.27757	3.46728	3.45719	3.44709	3.22185	3.22185	3.21184	3.16263	3.16146	3.16053	3.16517	3.16395	3.16395	3.15208	3.15101	3.15025	3.15854	3.15854	3.15778	3.33413	3.32409	3.31385	3.21369	3.20456	3.19773	3.18369	3.18369	3.18136	3.19741	3.19207	3.18797	3.18585	3.18341	3.18341	3.16257	3.16257	3.16141	3.16725	3.16589	3.16466	3.16038	3.16038	3.15944	3.1726	3.171
3.28858	3.27849	3.26836	3.28761	3.27757	3.26751	3.45719	3.44709	3.43702	3.22185	3.21184	3.21184	3.16146	3.16053	3.15942	3.16395	3.16395	3.1627	3.15101	3.15025	3.15025	3.15854	3.15778	3.15778	3.32409	3.31385	3.31385	3.20456	3.19773	3.19268	3.18369	3.18136	3.18136	3.19207	3.18797	3.18458	3.18341	3.18341	3.18109	3.16257	3.16141	3.16141	3.16589	3.16466	3.16466	3.16038	3.15944	3.15828	3.171	3.171
3.27849	3.26836	3.25824	3.27757	3.26751	3.25745	3.44709	3.43702	3.42693	3.21184	3.21184	3.20386	3.16053	3.15942	3.15842	3.16395	3.1627	3.1627	3.15025	3.15025	3.14932	3.15778	3.15778	3.15679	3.31385	3.31385	3.30384	3.19773	3.19268	3.19268	3.18136	3.18136	3.17934	3.18797	3.18458	3.18458	3.18341	3.18109	3.18109	3.16141	3.16141	3.16029	3.16466	3.16466	3.16358	3.15944	3.15828	3.15828	3.171	3.16949
3.26836	3.25824	3.24821	3.26751	3.25745	3.24738	3.43702	3.42693	3.41657	3.21184	3.20386	3.1981	3.15942	3.15842	3.15842	3.1627	3.1627	3.16163	3.15025	3.14932	3.14837	3.15778	3.15679	3.15679	3.31385	3.30384	3.29374	3.19268	3.19268	3.18861	3.18136	3.17934	3.17934	3.18458	3.18458	3.18184	3.18109	3.18109	3.17917	3.16141	3.16029	3.15901	3.16466	3.16358	3.16228	3.15828	3.15828	3.1574	3.16949	3.16949
3.25824	3.24821	3.24821	3.25745	3.24738	3.23735	3.42693	3.41657	3.40644	3.20386	3.1981	3.19354	3.15842	3.15842	3.15737	3.1627	3.16163	3.1605	3.14932	3.14837	3.14737	3.15679	3.15679	3.15589	3.30384	3.29374	3.29374	3.19268	3.18861	3.18538	3.17934	3.17934	3.17756	3.18458	3.18184	3.17949	3.18109	3.17917	3.17738	3.16029	3.15901	3.15824	3.16358	3.16228	3.16228	3.15828	3.1574	3.15644	3.16949	3.1681
3.24821	3.24821	3.2382	3.24738	3.23735	3.22731	3.41657	3.40644	3.39605	3.1981	3.19354	3.19011	3.15842	3.15737	3.15646	3.16163	3.1605	3.15943	3.14837	3.14737	3.14648	3.15679	3.15589	3.15518	3.29374	3.29374	3.2837	3.18861	3.18538	3.18259	3.17934	3.17756	3.17595	3.18184	3.17949	3.17747	3.17917	3.17738	3.17738	3.15901	3.15824	3.15712	3.16228	3.16228	3.16116	3.1574	3.15644	3.15546	3.1681	3.1668
3.24821	3.2382	3.2382	3.23735	3.22731	3.22731	3.40644	3.39605	3.38572	3.19354	3.19011	3.18705	3.15737	3.15646	3.15555	3.1605	3.15943	3.15943	3.14737	3.14648	3.14552	3.15589	3.15518	3.15416	3.29374	3.2837	3.27357	3.18538	3.18259	3.18259	3.17756	3.17595	3.17595	3.17949	3.17747	3.17575	3.17738	3.17738	3.17594	3.15824	3.15712	3.15617	3.16228	3.16116	3.16011	3.15644	3.15546	3.1545	3.1668	3.1668
3.2382	3.2382	3.22816	3.22731	3.22731	3.21729	3.39605	3.38572	3.38572	3.19011	3.18705	3.18705	3.15646	3.15555	3.15451	3.15943	3.15943	3.15846	3.14648	3.14552	3.14552	3.15518	3.15416	3.15416	3.2837	3.27357	3.27357	3.18259	3.18259	3.1804	3.17595	3.17595	3.17429	3.17747	3.17575	3.17405	3.17738	3.17594	3.17451	3.15712	3.15617	3.15521	3.16116	3.16011	3.16011	3.15546	3.1545	3.1545	3.1668	3.16559
3.2382	3.22816	3.22816	3.22731	3.21729	3.21729	3.38572	3.38572	3.3757	3.18705	3.18705	3.18443	3.15555	3.15451	3.15362	3.15943	3.15846	3.15727	3.14552	3.14552	3.14458	3.15416	3.15416	3.1534	3.27357	3.27357	3.26354	3.18259	3.1804	3.17849	3.17595	3.17429	3.17429	3.17575	3.17405	3.17405	3.17594	3.17451	3.17306	3.15617	3.15521	3.15416	3.16011	3.16011	3.1592	3.1545	3.1545	3.15367	3.16559	3.16431
3.22816	3.22816	3.21816	3.21729	3.21729	3.20726	3.38572	3.3757	3.36557	3.18705	3.18443	3.18443	3.15451	3.15362	3.15362	3.15846	3.15727	3.15626	3.14552	3.14458	3.14458	3.15416	3.1534	3.15237	3.27357	3.26354	3.25346	3.1804	3.17849	3.1768	3.17429	3.17429	3.173	3.17405	3.17405	3.17253	3.17451	3.17306	3.17306	3.15521	3.15416	3.15319	3.16011	3.1592	3.15809	3.1545	3.15367	3.15367	3.16431	3.16431
3.22816	3.21816	3.21816	3.21729	3.20726	3.19888	3.3757	3.36557	3.35555	3.18443	3.18443	3.18234	3.15362	3.15362	3.15261	3.15727	3.15626	3.15532	3.14458	3.14458	3.14377	3.1534	3.15237	3.1516	3.26354	3.25346	3.2433	3.17849	3.1768	3.1768	3.17429	3.173	3.1717	3.17405	3.17253	3.17253	3.17306	3.17306	3.17179	3.15416	3.15319	3.15319	3.1592	3.15809	3.15708	3.15367	3.15367	3.15267	3.16431	3.16329
3.21816	3.21816	3.20815	3.20726	3.19888	3.19888	3.36557	3.35555	3.34554	3.18443	3.18234	3.18033	3.15362	3.15261	3.15168	3.15626	3.15532	3.15437	3.14458	3.14377	3.1428	3.15237	3.1516	3.15072	3.25346	3.2433	3.23329	3.1768	3.1768	3.1752	3.173	3.1717	3.17051	3.17253	3.17253	3.17127	3.17306	3.17179	3.17179	3.15319	3.15319	3.1523	3.15809	3.15708	3.15615	3.15367	3.15267	3.15177	3.16329	3.16219
3.21816	3.20815	3.20815	3.19888	3.19888	3.19273	3.35555	3.34554	3.34554	3.18234	3.18033	3.17876	3.15261	3.15168	3.15168	3.15532	3.15437	3.15329	3.14377	3.1428	3.1428	3.1516	3.15072	3.14995	3.2433	3.23329	3.22328	3.1768	3.1752	3.1752	3.1717	3.17051	3.16933	3.17253	3.17127	3.17127	3.17179	3.17179	3.17057	3.15319	3.1523	3.15134	3.15708	3.15615	3.15615	3.15267	3.15177	3.15083	3.16219	3.16109
3.20815	3.20815	3.20035	3.19888	3.19273	3.19273	3.34554	3.34554	3.33549	3.18033	3.17876	3.17709	3.15168	3.15168	3.15076	3.15437	3.15329	3.15231	3.1428	3.1428	3.1418	3.15072	3.14995	3.14995	3.23329	3.22328	3.21321	3.1752	3.1752	3.17352	3.17051	3.16933	3.16803	3.17127	3.17127	3.16978	3.17179	3.17057	3.1695	3.1523	3.15134	3.15043	3.15615	3.15615	3.15519	3.15177	3.15083	3.15083	3.16109	3.16001
3.20815	3.20035	3.19445	3.19273	3.19273	3.18796	3.34554	3.33549	3.32539	3.17876	3.17709	3.17709	3.15168	3.15076	3.14968	3.15329	3.15231	3.15231	3.1428	3.1418	3.1418	3.14995	3.14995	3.14891	3.22328	3.21321	3.21321	3.1752	3.17352	3.17229	3.16933	3.16803	3.16702	3.17127	3.16978	3.16875	3.17057	3.1695	3.1695	3.15134	3.15043	3.14948	3.15615	3.15519	3.1542	3.15083	3.15083	3.14986	3.16001	3.15897
3.20035	3.19445	3.19445	3.19273	3.18796	3.18416	3.33549	3.32539	3.31532	3.17709	3.17709	3.17557	3.15076	3.14968	3.14882	3.15231	3.15231	3.1513	3.1418	3.1418	3.14113	3.14995	3.14891	3.14812	3.21321	3.21321	3.2042	3.17352	3.17229	3.17108	3.16803	3.16702	3.16702	3.16978	3.16875	3.16751	3.1695	3.1695	3.16837	3.15043	3.14948	3.14948	3.15519	3.1542	3.15326	3.15083	3.14986	3.14986	3.15897	3.15897
3.19445	3.19445	3.18994	3.18796	3.18416	3.18102	3.32539	3.31532	3.30532	3.17709	3.17557	3.1744	3.14968	3.14882	3.14882	3.15231	3.1513	3.15043	3.1418	3.14113	3.14001	3.14891	3.14812	3.14812	3.21321	3.2042	3.1973	3.17229	3.17108	3.16985	3.16702	3.16702	3.16584	3.16875	3.16751	3.16751	3.1695	3.16837	3.1674	3.14948	3.14948	3.1486	3.1542	3.15326	3.15218	3.14986	3.14986	3.14896	3.15897	3.158
3.19445	3.18994	3.18623	3.18416	3.18102	3.18102	3.31532	3.30532	3.2953	3.17557	3.1744	3.17312	3.14882	3.14882	3.1478	3.1513	3.15043	3.14938	3.14113	3.14001	3.13916	3.14812	3.14812	3.14713	3.2042	3.1973	3.19223	3.17108	3.16985	3.16985	3.16702	3.16584	3.16494	3.16751	3.16751	3.16641	3.16837	3.1674	3.1663	3.14948	3.1486	3.14775	3.15326	3.15218	3.15129	3.14986	3.14896	3.14823	3.158	3.157
3.18994	3.18623	3.18623	3.18102	3.18102	3.17843	3.30532	3.2953	3.28519	3.1744	3.17312	3.17312	3.14882	3.1478	3.14695	3.15043	3.14938	3.14849	3.14001	3.13916	3.13804	3.14812	3.14713	3.14713	3.1973	3.19223	3.188	3.16985	3.16985	3.16875	3.16584	3.16494	3.16494	3.16751	3.16641	3.16641	3.1674	3.1663	3.1663	3.1486	3.14775	3.14775	3.15218	3.15129	3.15037	3.14896	3.14823	3.14725	3.157	3.15596
3.18623	3.18623	3.1833	3.18102	3.17843	3.17612	3.2953	3.28519	3.28519	3.17312	3.17312	3.17187	3.1478	3.14695	3.14695	3.14938	3.14849	3.14742	3.13916	3.13804	3.13717	3.14713	3.14713	3.14635	3.19223	3.188	3.188	3.16985	3.16875	3.16875	3.16494	3.16494	3.16366	3.16641	3.16641	3.16537	3.1663	3.1663	3.16534	3.14775	3.14775	3.1468	3.15129	3.15037	3.14941	3.14823	3.14725	3.14725	3.15596	3.15507
3.18623	3.1833	3.18101	3.17843	3.17612	3.17612	3.28519	3.28519	3.27514	3.17312	3.17187	3.17187	3.14695	3.14695	3.14595	3.14849	3.14742	3.14656	3.13804	3.13717	3.13717	3.14713	3.14635	3.14539	3.188	3.188	3.18475	3.16875	3.16875	3.1676	3.16494	3.16366	3.16366	3.16641	3.16537	3.16537	3.1663	3.16534	3.16426	3.14775	3.1468	3.1468	3.15037	3.14941	3.14849	3.14725	3.14725	3.14633	3.15507	3.15414
3.1833	3.18101	3.18101	3.17612	3.17612	3.17413	3.28519	3.27514	3.26504	3.17187	3.17187	3.17056	3.14695	3.14595	3.14595	3.14742	3.14656	3.14563	3.13717	3.13717	3.13646	3.14635	3.14539	3.14427	3.188	3.18475	3.18475	3.16875	3.1676	3.16658	3.16366	3.16366	3.16278	3.16537	3.16537	3.16422	3.16534	3.16426	3.16426	3.1468	3.1468	3.14581	3.14941	3.14849	3.14757	3.14725	3.14633	3.14551	3.15414	3.15319
3.18101	3.18101	3.17875	3.17612	3.17413	3.17413	3.27514	3.26504	3.26504	3.17187	3.17056	3.17056	3.14595	3.14595	3.145	3.14656	3.14563	3.14463	3.13717	3.13646	3.13538	3.14539	3.14427	3.14339	3.18475	3.18475	3.18195	3.1676	3.16658	3.16658	3.16366	3.16278	3.16179	3.16537	3.16422	3.16318	3.16426	3.16426	3.16329	3.1468	3.14581	3.14581	3.14849	3.14757	3.14757	3.14633	3.14551	3.14455	3.15319	3.15221
3.18101	3.17875	3.17875	3.17413	3.17413	3.1723	3.26504	3.26504	3.25492	3.17056	3.17056	3.16947	3.14595	3.145	3.145	3.14563	3.14463	3.1437	3.13646	3.13538	3.13431	3.14427	3.14339	3.14265	3.18475	3.18195	3.17963	3.16658	3.16658	3.16555	3.16278	3.16179	3.16179	3.16422	3.16318	3.16318	3.16426	3.16329	3.16235	3.14581	3.14581	3.14495	3.14757	3.14757	3.1466	3.14551	3.14455	3.14365	3.15221	3.1514
3.17875	3.17875	3.17699	3.17413	3.1723	3.17068	3.26504	3.25492	3.24491	3.17056	3.16947	3.16947	3.145	3.145	3.14398	3.14463	3.1437	3.14263	3.13538	3.13431	3.13431	3.14339	3.14265	3.14169	3.18195	3.17963	3.17765	3.16658	3.16555	3.16555	3.16179	3.16179	3.1608	3.16318	3.16318	3.16204	3.16329	3.16235	3.16235	3.14581	3.14495	3.14409	3.14757	3.1466	3.1466	3.14455	3.14365	3.14365	3.1514	3.1514
3.17875	3.17699	3.17496	3.1723	3.17068	3.16929	3.25492	3.24491	3.24491	3.16947	3.16947	3.16857	3.145	3.14398	3.14304	3.1437	3.14263	3.14182	3.13431	3.13431	3.13327	3.14265	3.14169	3.14068	3.17963	3.17765	3.17568	3.16555	3.16555	3.16451	3.16179	3.1608	3.1608	3.16318	3.16204	3.16127	3.16235	3.16235	3.16138	3.14495	3.14409	3.14322	3.1466	3.1466	3.14556	3.14365	3.14365	3.14256	3.1514	3.15031
3.17699	3.17496	3.17496	3.17068	3.16929	3.16779	3.24491	3.24491	3.23484	3.16947	3.16857	3.16733	3.14398	3.14304	3.14218	3.14263	3.14182	3.14182	3.13431	3.13327	3.13235	3.14169	3.14068	3.13969	3.17765	3.17568	3.17568	3.16555	3.16451	3.16451	3.1608	3.1608	3.15991	3.16204	3.16127	3.16127	3.16235	3.16138	3.16045	3.14409	3.14322	3.14221	3.1466	3.14556	3.14475	3.14365	3.14256	3.1418	3.15031	3.14962
3.17496	3.17496	3.17354	3.16929	3.16779	3.16779	3.24491	3.23484	3.23484	3.16857	3.16733	3.16631	3.14304	3.14218	3.14108	3.14182	3.14182	3.14083	3.13327	3.13235	3.13119	3.14068	3.13969	3.1387	3.17568	3.17568	3.17415	3.16451	3.16451	3.16347	3.1608	3.15991	3.15991	3.16127	3.16127	3.15988	3.16138	3.16045	3.16045	3.14322	3.14221	3.14117	3.14556	3.14475	3.14475	3.14256	3.1418	3.14076	3.14962	3.14866
3.17496	3.17354	3.17209	3.16779	3.16779	3.16662	3.23484	3.23484	3.22476	3.16733	3.16631	3.16527	3.14218	3.14108	3.14108	3.14182	3.14083	3.13979	3.13235	3.13119	3.13019	3.13969	3.1387	3.1387	3.17568	3.17415	3.17415	3.16451	3.16347	3.16257	3.15991	3.15991	3.159	3.16127	3.15988	3.15929	3.16045	3.16045	3.15963	3.14221	3.14117	3.14117	3.14475	3.14475	3.14386	3.1418	3.14076	3.13985	3.14866	3.14765
3.17354	3.17209	3.17209	3.16779	3.16662	3.16536	3.23484	3.22476	3.22476	3.16631	3.16527	3.16448	3.14108	3.14108	3.14019	3.14083	3.13979	3.13873	3.13119	3.13019	3.12916	3.1387	3.1387	3.13794	3.17415	3.17415	3.17264	3.16347	3.16257	3.16257	3.15991	3.159	3.159	3.15988	3.15929	3.15828	3.16045	3.15963	3.15963	3.14117	3.14117	3.14029	3.14475	3.14386	3.14283	3.14076	3.13985	3.139	3.14765	3.14662
3.17209	3.17209	3.17074	3.16662	3.16536	3.16418	3.22476	3.22476	3.21464	3.16527	3.16448	3.16329	3.14108	3.14019	3.13926	3.13979	3.13873	3.13771	3.13019	3.12916	3.12916	3.1387	3.13794	3.13794	3.17415	3.17264	3.17264	3.16257	3.16257	3.16165	3.159	3.159	3.15816	3.15929	3.15828	3.1572	3.15963	3.15963	3.15874	3.14117	3.14029	3.14029	3.14386	3.14283	3.14189	3.13985	3.139	3.13799	3.14662	3.14662
3.17209	3.17074	3.16948	3.16536	3.16418	3.16295	3.22476	3.21464	3.21464	3.16448	3.16329	3.16238	3.14019	3.13926	3.13809	3.13873	3.13771	3.13771	3.12916	3.12916	3.12805	3.13794	3.13794	3.13671	3.17264	3.17264	3.17129	3.16257	3.16165	3.16073	3.159	3.15816	3.15715	3.15828	3.1572	3.1572	3.15963	3.15874	3.15773	3.14029	3.14029	3.13941	3.14283	3.14189	3.14189	3.139	3.13799	3.13691	3.14662	3.14584
3.17074	3.16948	3.16826	3.16418	3.16295	3.16201	3.21464	3.21464	3.20552	3.16329	3.16238	3.16154	3.13926	3.13809	3.13809	3.13771	3.13771	3.13686	3.12916	3.12805	3.12805	3.13794	3.13671	3.13671	3.17264	3.17129	3.17129	3.16165	3.16073	3.15976	3.15816	3.15715	3.15715	3.1572	3.1572	3.15623	3.15874	3.15773	3.15773	3.14029	3.13941	3.13941	3.14189	3.14189	3.14105	3.13799	3.13691	3.13626	3.14584	3.14584
3.16948	3.16826	3.16705	3.16295	3.16201	3.1608	3.21464	3.20552	3.19874	3.16238	3.16154	3.16154	3.13809	3.13809	3.13717	3.13771	3.13686	3.13686	3.12805	3.12805	3.12705	3.13671	3.13671	3.13596	3.17129	3.17129	3.16985	3.16073	3.15976	3.15882	3.15715	3.15715	3.15618	3.1572	3.15623	3.15623	3.15773	3.15773	3.15691	3.13941	3.13941	3.1384	3.14189	3.14105	3.14002	3.13691	3.13626	3.13626	3.14584	3.14488
3.16826	3.16705	3.16599	3.16201	3.1608	3.1608	3.20552	3.19874	3.19343	3.16154	3.16154	3.16053	3.13809	3.13717	3.13717	3.13686	3.13686	3.13577	3.12805	3.12705	3.12705	3.13671	3.13596	3.13486	3.17129	3.16985	3.16985	3.15976	3.15882	3.15882	3.15715	3.15618	3.15515	3.15623	3.15623	3.15545	3.15773	3.15691	3.15604	3.13941	3.1384	3.1384	3.14105	3.14002	3.14002	3.13626	3.13626	3.13495	3.14488	3.14385
3.16705	3.16599	3.16599	3.1608	3.1608	3.15984	3.19874	3.19343	3.18935	3.16154	3.16053	3.16053	3.13717	3.13717	3.13626	3.13686	3.13577	3.13478	3.12705	3.12705	3.12593	3.13596	3.13486	3.13375	3.16985	3.16985	3.16867	3.15882	3.15882	3.15792	3.15618	3.15515	3.15417	3.15623	3.15545	3.15438	3.15691	3.15604	3.15604	3.1384	3.1384	3.13753	3.14002	3.14002	3.13897	3.13626	3.13495	3.134	3.14385	3.143
3.16599	3.16599	3.16492	3.1608	3.15984	3.15984	3.19343	3.18935	3.18588	3.16053	3.16053	3.15955	3.13717	3.13626	3.1351	3.13577	3.13478	3.13478	3.12705	3.12593	3.12593	3.13486	3.13375	3.13274	3.16985	3.16867	3.16867	3.15882	3.15792	3.15792	3.15515	3.15417	3.15417	3.15545	3.15438	3.15438	3.15604	3.15604	3.15507	3.1384	3.13753	3.13655	3.14002	3.13897	3.13809	3.13495	3.134	3.13297	3.143	3.14223
3.16599	3.16492	3.16492	3.15984	3.15984	3.15881	3.18935	3.18588	3.18329	3.16053	3.15955	3.15955	3.13626	3.1351	3.1341	3.13478	3.13478	3.13377	3.12593	3.12593	3.12484	3.13375	3.13274	3.13274	3.16867	3.16867	3.16754	3.15792	3.15792	3.15706	3.15417	3.15417	3.1533	3.15438	3.15438	3.15354	3.15604	3.15507	3.15507	3.13753	3.13655	3.13655	3.13897	3.13809	3.13697	3.134	3.13297	3.13202	3.14223	3.14223
3.16492	3.16492	3.16387	3.15984	3.15881	3.15796	3.18588	3.18329	3.18329	3.15955	3.15955	3.15873	3.1351	3.1341	3.1341	3.13478	3.13377	3.13377	3.12593	3.12484	3.12385	3.13274	3.13274	3.13178	3.16867	3.16754	3.16754	3.15792	3.15706	3.15706	3.15417	3.1533	3.15233	3.15438	3.15354	3.15253	3.15507	3.15507	3.15427	3.13655	3.13655	3.13558	3.13809	3.13697	3.13697	3.13297	3.13202	3.13202	3.14223	3.14114
3.16492	3.16387	3.16292	3.15881	3.15796	3.15796	3.18329	3.18329	3.18102	3.15955	3.15873	3.15764	3.1341	3.1341	3.13309	3.13377	3.13377	3.1327	3.12484	3.12385	3.12283	3.13274	3.13178	3.13057	3.16754	3.16754	3.16644	3.15706	3.15706	3.15616	3.1533	3.15233	3.15233	3.15354	3.15253	3.15253	3.15507	3.15427	3.15333	3.13655	3.13558	3.13469	3.13697	3.13697	3.13624	3.13202	3.13202	3.13112	3.14114	3.14114
3.16387	3.16292	3.16292	3.15796	3.15796	3.15687	3.18329	3.18102	3.18102	3.15873	3.15764	3.15764	3.1341	3.13309	3.13194	3.13377	3.1327	3.1327	3.12385	3.12283	3.12283	3.13178	3.13057	3.12973	3.16754	3.16644	3.16644	3.15706	3.15616	3.15616	3.15233	3.15233	3.15139	3.15253	3.15253	3.15166	3.15427	3.15333	3.15333	3.13558	3.13469	3.13365	3.13697	3.13624	3.13518	3.13202	3.13112	3.12987	3.14114	3.14023
3.16292	3.16292	3.16181	3.15796	3.15687	3.15687	3.18102	3.18102	3.17896	3.15764	3.15764	3.15679	3.13309	3.13194	3.13194	3.1327	3.1327	3.13159	3.12283	3.12283	3.12165	3.13057	3.12973	3.12862	3.16644	3.16644	3.16529	3.15616	3.15616	3.15516	3.15233	3.15139	3.15139	3.15253	3.15166	3.15166	3.15333	3.15333	3.15238	3.13469	3.13365	3.13254	3.13624	3.13518	3.13415	3.13112	3.12987	3.12987	3.14023	3.13932
3.16292	3.16181	3.16181	3.15687	3.15687	3.15588	3.18102	3.17896	3.17707	3.15764	3.15679	3.15589	3.13194	3.13194	3.13087	3.1327	3.13159	3.13159	3.12283	3.12165	3.12049	3.12973	3.12862	3.12745	3.16644	3.16529	3.16417	3.15616	3.15516	3.15516	3.15139	3.15139	3.15069	3.15166	3.15166	3.15069	3.15333	3.15238	3.15162	3.13365	3.13254	3.13162	3.13518	3.13415	3.13327	3.12987	3.12987	3.12891	3.13932	3.13824
3.16181	3.16181	3.16081	3.15687	3.15588	3.15588	3.17896	3.17707	3.17548	3.15679	3.15589	3.15488	3.13194	3.13087	3.12989	3.13159	3.13159	3.13049	3.12165	3.12049	3.12049	3.12862	3.12745	3.12745	3.16529	3.16417	3.16417	3.15516	3.15516	3.15428	3.15139	3.15069	3.14975	3.15166	3.15069	3.15069	3.15238	3.15162	3.15162	3.13254	3.13162	3.13162	3.13415	3.13327	3.13327	3.12987	3.12891	3.12891	3.13824	3.13824
3.16181	3.16081	3.16081	3.15588	3.15588	3.15495	3.17707	3.17548	3.17395	3.15589	3.15488	3.15488	3.13087	3.12989	3.12894	3.13159	3.13049	3.13049	3.12049	3.12049	3.11935	3.12745	3.12745	3.12643	3.16417	3.16417	3.16327	3.15516	3.15428	3.15428	3.15069	3.14975	3.14866	3.15069	3.15069	3.14974	3.15162	3.15162	3.15057	3.13162	3.13162	3.13061	3.13327	3.13327	3.13213	3.12891	3.12891	3.12787	3.13824	3.13744
3.16081	3.16081	3.15982	3.15588	3.15495	3.15401	3.17548	3.17395	3.17263	3.15488	3.15488	3.15399	3.12989	3.12894	3.12773	3.13049	3.13049	3.12955	3.12049	3.11935	3.11935	3.12745	3.12643	3.1254	3.16417	3.16327	3.16219	3.15428	3.15428	3.15337	3.14975	3.14866	3.14785	3.15069	3.14974	3.14885	3.15162	3.15057	3.14973	3.13162	3.13061	3.13061	3.13327	3.13213	3.13116	3.12891	3.12787	3.12685	3.13744	3.13634
3.16081	3.15982	3.15982	3.15495	3.15401	3.15295	3.17395	3.17263	3.17127	3.15488	3.15399	3.15314	3.12894	3.12773	3.12773	3.13049	3.12955	3.12857	3.11935	3.11935	3.11813	3.12643	3.1254	3.1254	3.16327	3.16219	3.16112	3.15428	3.15337	3.15269	3.14866	3.14785	3.14685	3.14974	3.14885	3.14775	3.15057	3.14973	3.14973	3.13061	3.13061	3.12956	3.13213	3.13116	3.13116	3.12787	3.12685	3.12685	3.13634	3.13543
3.15982	3.15982	3.15892	3.15401	3.15295	3.15219	3.17263	3.17127	3.17006	3.15399	3.15314	3.15218	3.12773	3.12773	3.1267	3.12955	3.12857	3.12741	3.11935	3.11813	3.11696	3.1254	3.1254	3.12424	3.16219	3.16112	3.16112	3.15337	3.15269	3.15164	3.14785	3.14685	3.14609	3.14885	3.14775	3.1469	3.14973	3.14973	3.14894	3.13061	3.12956	3.12956	3.13116	3.13116	3.13013	3.12685	3.12685	3.12573	3.13543	3.13543
3.15982	3.15892	3.1579	3.15295	3.15219	3.15136	3.17127	3.17006	3.16883	3.15314	3.15218	3.15134	3.12773	3.1267	3.12557	3.12857	3.12741	3.12741	3.11813	3.11696	3.11696	3.1254	3.12424	3.12424	3.16112	3.16112	3.16021	3.15269	3.15164	3.15164	3.14685	3.14609	3.14497	3.14775	3.1469	3.14588	3.14973	3.14894	3.14894	3.12956	3.12956	3.12871	3.13116	3.13013	3.12911	3.12685	3.12573	3.12573	3.13543	3.13441
3.15892	3.1579	3.15695	3.15219	3.15136	3.15019	3.17006	3.16883	3.16773	3.15218	3.15134	3.15134	3.1267	3.12557	3.12446	3.12741	3.12741	3.12634	3.11696	3.11696	3.11583	3.12424	3.12424	3.1231	3.16112	3.16021	3.15914	3.15164	3.15164	3.15075	3.14609	3.14497	3.14497	3.1469	3.14588	3.145	3.14894	3.14894	3.14801	3.12956	3.12871	3.12871	3.13013	3.12911	3.12911	3.12573	3.12573	3.12466	3.13441	3.13321
3.1579	3.15695	3.15596	3.15136	3.15019	3.14933	3.16883	3.16773	3.16669	3.15134	3.15134	3.15029	3.12557	3.12446	3.12338	3.12741	3.12634	3.12514	3.11696	3.11583	3.11583	3.12424	3.1231	3.1231	3.16021	3.15914	3.15821	3.15164	3.15075	3.14993	3.14497	3.14497	3.14397	3.14588	3.145	3.14402	3.14894	3.14801	3.14711	3.12871	3.12871	3.1276	3.12911	3.12911	3.12805	3.12573	3.12466	3.12466	3.13321	3.13244
3.15695	3.15596	3.15596	3.15019	3.14933	3.14933	3.16773	3.16669	3.16561	3.15134	3.15029	3.15029	3.12446	3.12338	3.12338	3.12634	3.12514	3.1241	3.11583	3.11583	3.11467	3.1231	3.1231	3.12187	3.15914	3.15821	3.15821	3.15075	3.14993	3.14888	3.14497	3.14397	3.1431	3.145	3.14402	3.14301	3.14801	3.14711	3.14711	3.12871	3.1276	3.12656	3.12911	3.12805	3.12695	3.12466	3.12466	3.12359	3.13244	3.13138
3.15596	3.15596	3.15509	3.14933	3.14933	3.14842	3.16669	3.16561	3.16561	3.15029	3.15029	3.1495	3.12338	3.12338	3.12218	3.12514	3.1241	3.12297	3.11583	3.11467	3.11343	3.1231	3.12187	3.12187	3.15821	3.15821	3.15739	3.14993	3.14888	3.14888	3.14397	3.1431	3.14208	3.14402	3.14301	3.14201	3.14711	3.14711	3.14626	3.1276	3.12656	3.12563	3.12805	3.12695	3.12572	3.12466	3.12359	3.12243	3.13138	3.13026
3.15596	3.15509	3.15429	3.14933	3.14842	3.14746	3.16561	3.16561	3.16454	3.15029	3.1495	3.1495	3.12338	3.12218	3.12104	3.1241	3.12297	3.12187	3.11467	3.11343	3.11343	3.12187	3.12187	3.12089	3.15821	3.15739	3.15739	3.14888	3.14888	3.14818	3.1431	3.14208	3.14117	3.14301	3.14201	3.14201	3.14711	3.14626	3.14626	3.12656	3.12563	3.12448	3.12695	3.12572	3.12572	3.12359	3.12243	3.12145	3.13026	3.13026
3.15509	3.15429	3.15324	3.14842	3.14746	3.14746	3.16561	3.16454	3.16454	3.1495	3.1495	3.14857	3.12218	3.12104	3.12104	3.12297	3.12187	3.12062	3.11343	3.11343	3.11216	3.12187	3.12089	3.12089	3.15739	3.15739	3.15628	3.14888	3.14818	3.14818	3.14208	3.14117	3.14117	3.14201	3.14201	3.14108	3.14626	3.14626	3.14524	3.12563	3.12448	3.12448	3.12572	3.12572	3.12472	3.12243	3.12145	3.12014	3.13026	3.12941
3.15429	3.15324	3.15234	3.14746	3.14746	3.14647	3.16454	3.16454	3.16342	3.1495	3.14857	3.14857	3.12104	3.12104	3.11991	3.12187	3.12062	3.12062	3.11343	3.11216	3.11118	3.12089	3.12089	3.11972	3.15739	3.15628	3.15548	3.14818	3.14818	3.1472	3.14117	3.14117	3.14004	3.14201	3.14108	3.14108	3.14626	3.14524	3.14524	3.12448	3.12448	3.12338	3.12572	3.12472	3.12472	3.12145	3.12014	3.12014	3.12941	3.12825
3.15324	3.15234	3.15139	3.14746	3.14647	3.14647	3.16454	3.16342	3.16342	3.14857	3.14857	3.14762	3.12104	3.11991	3.11875	3.12062	3.12062	3.1195	3.11216	3.11118	3.10988	3.12089	3.11972	3.11845	3.15628	3.15548	3.15548	3.14818	3.1472	3.1463	3.14117	3.14004	3.14004	3.14108	3.14108	3.14009	3.14524	3.14524	3.14449	3.12448	3.12338	3.12338	3.12472	3.12472	3.12371	3.12014	3.12014	3.11902	3.12825	3.12721
3.15234	3.15139	3.15053	3.14647	3.14647	3.14563	3.16342	3.16342	3.16256	3.14857	3.14762	3.14762	3.11991	3.11875	3.11875	3.12062	3.1195	3.1195	3.11118	3.10988	3.10855	3.11972	3.11845	3.11729	3.15548	3.15548	3.15448	3.1472	3.1463	3.1463	3.14004	3.14004	3.13905	3.14108	3.14009	3.13914	3.14524	3.14449	3.14449	3.12338	3.12338	3.12234	3.12472	3.12371	3.12371	3.12014	3.11902	3.11792	3.12721	3.12721
3.15139	3.15053	3.14959	3.14647	3.14563	3.14477	3.16342	3.16256	3.1615	3.14762	3.14762	3.14657	3.11875	3.11875	3.11755	3.1195	3.1195	3.11833	3.10988	3.10855	3.10737	3.11845	3.11729	3.11729	3.15548	3.15448	3.15448	3.1463	3.1463	3.14547	3.14004	3.13905	3.13905	3.14009	3.13914	3.13812	3.14449	3.14449	3.14341	3.12338	3.12234	3.12234	3.12371	3.12371	3.12249	3.11902	3.11792	3.11683	3.12721	3.12624
3.15053	3.14959	3.14959	3.14563	3.14477	3.14382	3.16256	3.1615	3.1615	3.14762	3.14657	3.14657	3.11875	3.11755	3.11618	3.1195	3.11833	3.11718	3.10855	3.10737	3.10737	3.11729	3.11729	3.11616	3.15448	3.15448	3.15364	3.1463	3.14547	3.14547	3.13905	3.13905	3.13812	3.13914	3.13812	3.13712	3.14449	3.14341	3.14255	3.12234	3.12234	3.12119	3.12371	3.12249	3.12249	3.11792	3.11683	3.11683	3.12624	3.1251
3.14959	3.14959	3.14865	3.14477	3.14382	3.14286	3.1615	3.1615	3.16054	3.14657	3.14657	3.14566	3.11755	3.11618	3.11506	3.11833	3.11718	3.11598	3.10737	3.10737	3.10605	3.11729	3.11616	3.11616	3.15448	3.15364	3.15263	3.14547	3.14547	3.14447	3.13905	3.13812	3.13812	3.13812	3.13712	3.1361	3.14341	3.14255	3.14255	3.12234	3.12119	3.12	3.12249	3.12249	3.12131	3.11683	3.11683	3.11559	3.1251	3.1251
3.14959	3.14865	3.14772	3.14382	3.14286	3.14194	3.1615	3.16054	3.16054	3.14657	3.14566	3.14566	3.11618	3.11506	3.11375	3.11718	3.11598	3.11483	3.10737	3.10605	3.10479	3.11616	3.11616	3.11477	3.15364	3.15263	3.15263	3.14547	3.14447	3.14361	3.13812	3.13812	3.13713	3.13712	3.1361	3.1361	3.14255	3.14255	3.14173	3.12119	3.12	3.11901	3.12249	3.12131	3.1203	3.11683	3.11559	3.11559	3.1251	3.12397
3.14865	3.14772	3.14772	3.14286	3.14194	3.14194	3.16054	3.16054	3.1597	3.14566	3.14566	3.14458	3.11506	3.11375	3.11375	3.11598	3.11483	3.11483	3.10605	3.10479	3.10351	3.11616	3.11477	3.11477	3.15263	3.15263	3.15179	3.14447	3.14361	3.14267	3.13812	3.13713	3.13713	3.1361	3.1361	3.13484	3.14255	3.14173	3.14173	3.12	3.11901	3.11901	3.12131	3.1203	3.1203	3.11559	3.11559	3.11432	3.12397	3.12397
3.14772	3.14772	3.14699	3.14194	3.14194	3.14108	3.16054	3.1597	3.1597	3.14566	3.14458	3.14366	3.11375	3.11375	3.11253	3.11483	3.11483	3.1135	3.10479	3.10351	3.10229	3.11477	3.11477	3.11377	3.15263	3.15179	3.15179	3.14361	3.14267	3.14163	3.13713	3.13713	3.1361	3.1361	3.13484	3.13387	3.14173	3.14173	3.14044	3.11901	3.11901	3.11784	3.1203	3.1203	3.11908	3.11559	3.11432	3.11432	3.12397	3.12287
3.14772	3.14699	3.1459	3.14194	3.14108	3.14007	3.1597	3.1597	3.15882	3.14458	3.14366	3.14366	3.11375	3.11253	3.11253	3.11483	3.1135	3.11231	3.10351	3.10229	3.1008	3.11477	3.11377	3.11377	3.15179	3.15179	3.15087	3.14267	3.14163	3.14094	3.13713	3.1361	3.13505	3.13484	3.13387	3.13284	3.14173	3.14044	3.14044	3.11901	3.11784	3.11677	3.1203	3.11908	3.11796	3.11432	3.11432	3.11322	3.12287	3.12172
3.14699	3.1459	3.14502	3.14108	3.14007	3.13917	3.1597	3.15882	3.15882	3.14366	3.14366	3.14271	3.11253	3.11253	3.11129	3.1135	3.11231	3.11117	3.10229	3.1008	3.09972	3.11377	3.11377	3.11228	3.15179	3.15087	3.1498	3.14163	3.14094	3.14001	3.1361	3.13505	3.13505	3.13387	3.13284	3.13284	3.14044	3.14044	3.13979	3.11784	3.11677	3.11556	3.11908	3.11796	3.11672	3.11432	3.11322	3.11198	3.12172	3.12172
3.1459	3.14502	3.14502	3.14007	3.13917	3.13819	3.15882	3.15882	3.15781	3.14366	3.14271	3.14271	3.11253	3.11129	3.11129	3.11231	3.11117	3.10974	3.1008	3.09972	3.09972	3.11377	3.11228	3.11228	3.15087	3.1498	3.14908	3.14094	3.14001	3.14001	3.13505	3.13505	3.13403	3.13284	3.13284	3.13184	3.14044	3.13979	3.13979	3.11677	3.11556	3.11556	3.11796	3.11672	3.11541	3.11322	3.11198	3.11085	3.12172	3.12059
3.14502	3.14502	3.14405	3.13917	3.13819	3.13721	3.15882	3.15781	3.15781	3.14271	3.14271	3.14186	3.11129	3.11129	3.11	3.11117	3.10974	3.10974	3.09972	3.09972	3.09833	3.11228	3.11228	3.11128	3.1498	3.14908	3.14908	3.14001	3.14001	3.13885	3.13505	3.13403	3.13309	3.13284	3.13184	3.13057	3.13979	3.13979	3.13871	3.11556	3.11556	3.11435	3.11672	3.11541	3.11541	3.11198	3.11085	3.11085	3.12059	3.12059
3.14502	3.14405	3.14299	3.13819	3.13721	3.13621	3.15781	3.15781	3.15688	3.14271	3.14186	3.14086	3.11129	3.11	3.11	3.10974	3.10974	3.10845	3.09972	3.09833	3.09833	3.11228	3.11128	3.11128	3.14908	3.14908	3.14807	3.14001	3.13885	3.13803	3.13403	3.13309	3.13192	3.13184	3.13057	3.12963	3.13979	3.13871	3.13871	3.11556	3.11435	3.11435	3.11541	3.11541	3.11431	3.11085	3.11085	3.10956	3.12059	3.1196
3.14405	3.14299	3.14299	3.13721	3.13621	3.13519	3.15781	3.15688	3.15594	3.14186	3.14086	3.14086	3.11	3.11	3.10878	3.10974	3.10845	3.10727	3.09833	3.09833	3.09702	3.11128	3.11128	3.11005	3.14908	3.14807	3.14807	3.13885	3.13803	3.137	3.13309	3.13192	3.1309	3.13057	3.12963	3.1284	3.13871	3.13871	3.1377	3.11435	3.11435	3.11302	3.11541	3.11431	3.11315	3.11085	3.10956	3.10839	3.1196	3.11838
3.14299	3.14299	3.14201	3.13621	3.13519	3.13417	3.15688	3.15594	3.15498	3.14086	3.14086	3.13978	3.11	3.10878	3.10749	3.10845	3.10727	3.106	3.09833	3.09702	3.09702	3.11128	3.11005	3.10859	3.14807	3.14807	3.1474	3.13803	3.137	3.137	3.13192	3.1309	3.1309	3.12963	3.1284	3.12724	3.13871	3.1377	3.1377	3.11435	3.11302	3.11207	3.11431	3.11315	3.11196	3.10956	3.10839	3.10839	3.11838	3.11708
3.14299	3.14201	3.14109	3.13519	3.13417	3.13319	3.15594	3.15498	3.15413	3.14086	3.13978	3.13882	3.10878	3.10749	3.10625	3.10727	3.106	3.106	3.09702	3.09702	3.09578	3.11005	3.10859	3.10744	3.14807	3.1474	3.1474	3.137	3.137	3.13594	3.1309	3.1309	3.12988	3.1284	3.12724	3.12724	3.1377	3.1377	3.13662	3.11302	3.11207	3.11073	3.11315	3.11196	3.11196	3.10839	3.10839	3.10703	3.11708	3.11708
3.14201	3.14109	3.14007	3.13417	3.13319	3.13231	3.15498	3.15413	3.15327	3.13978	3.13882	3.13882	3.10749	3.10625	3.10493	3.106	3.106	3.10471	3.09702	3.09578	3.09438	3.10859	3.10744	3.10606	3.1474	3.1474	3.1464	3.137	3.13594	3.13503	3.1309	3.12988	3.12988	3.12724	3.12724	3.12615	3.1377	3.13662	3.13572	3.11207	3.11073	3.10954	3.11196	3.11196	3.11077	3.10839	3.10703	3.10584	3.11708	3.1161
3.14109	3.14007	3.13907	3.13319	3.13231	3.13231	3.15413	3.15327	3.15231	3.13882	3.13882	3.13778	3.10625	3.10493	3.10371	3.106	3.10471	3.10471	3.09578	3.09438	3.09297	3.10744	3.10606	3.10481	3.1474	3.1464	3.14539	3.13594	3.13503	3.13503	3.12988	3.12988	3.12869	3.12724	3.12615	3.12615	3.13662	3.13572	3.13463	3.11073	3.10954	3.10954	3.11196	3.11077	3.10944	3.10703	3.10584	3.10453	3.1161	3.1161
3.14007	3.13907	3.13822	3.13231	3.13231	3.13124	3.15327	3.15231	3.15144	3.13882	3.13778	3.13778	3.10493	3.10371	3.10233	3.10471	3.10471	3.10326	3.09438	3.09297	3.09297	3.10606	3.10481	3.10481	3.1464	3.14539	3.14539	3.13503	3.13503	3.13411	3.12988	3.12869	3.12869	3.12615	3.12615	3.12504	3.13572	3.13463	3.13372	3.10954	3.10954	3.10843	3.11077	3.10944	3.10817	3.10584	3.10453	3.10453	3.1161	3.11507
3.13907	3.13822	3.13721	3.13231	3.13124	3.13028	3.15231	3.15144	3.15054	3.13778	3.13778	3.13672	3.10371	3.10233	3.10097	3.10471	3.10326	3.10192	3.09297	3.09297	3.09174	3.10481	3.10481	3.10361	3.14539	3.14539	3.14449	3.13503	3.13411	3.13304	3.12869	3.12869	3.12765	3.12615	3.12504	3.12383	3.13463	3.13372	3.13262	3.10954	3.10843	3.10843	3.10944	3.10817	3.10817	3.10453	3.10453	3.10343	3.11507	3.11377
3.13822	3.13721	3.13721	3.13124	3.13028	3.12926	3.15144	3.15054	3.14958	3.13778	3.13672	3.13566	3.10233	3.10097	3.09959	3.10326	3.10192	3.10192	3.09297	3.09174	3.09038	3.10481	3.10361	3.10233	3.14539	3.14449	3.14361	3.13411	3.13304	3.13191	3.12869	3.12765	3.12765	3.12504	3.12383	3.12383	3.13372	3.13262	3.1316	3.10843	3.10843	3.10717	3.10817	3.10817	3.10691	3.10453	3.10343	3.10216	3.11377	3.11377
3.13721	3.13721	3.13613	3.13028	3.12926	3.12926	3.15054	3.14958	3.14869	3.13672	3.13566	3.13466	3.10097	3.09959	3.09843	3.10192	3.10192	3.10065	3.09174	3.09038	3.08892	3.10361	3.10233	3.10233	3.14449	3.14361	3.14361	3.13304	3.13191	3.13191	3.12765	3.12765	3.12654	3.12383	3.12383	3.1227	3.13262	3.1316	3.13051	3.10843	3.10717	3.10585	3.10817	3.10691	3.10566	3.10343	3.10216	3.1008	3.11377	3.11262
3.13721	3.13613	3.13507	3.12926	3.12926	3.12813	3.14958	3.14869	3.14869	3.13566	3.13466	3.13357	3.09959	3.09843	3.09701	3.10192	3.10065	3.10065	3.09038	3.08892	3.0876	3.10233	3.10233	3.10088	3.14361	3.14361	3.14262	3.13191	3.13191	3.1309	3.12765	3.12654	3.12654	3.12383	3.1227	3.12154	3.1316	3.13051	3.12945	3.10717	3.10585	3.10458	3.10691	3.10566	3.10439	3.10216	3.1008	3.1008	3.11262	3.11262
3.13613	3.13507	3.13415	3.12926	3.12813	3.12813	3.14869	3.14869	3.14774	3.13466	3.13357	3.13257	3.09843	3.09701	3.0956	3.10065	3.10065	3.09945	3.08892	3.0876	3.08645	3.10233	3.10088	3.09956	3.14361	3.14262	3.14262	3.13191	3.1309	3.12979	3.12654	3.12654	3.12533	3.1227	3.12154	3.12037	3.13051	3.12945	3.12829	3.10585	3.10458	3.10458	3.10566	3.10439	3.10439	3.1008	3.1008	3.09951	3.11262	3.11135
3.13507	3.13415	3.13307	3.12813	3.12813	3.12694	3.14869	3.14774	3.14774	3.13357	3.13257	3.13257	3.09701	3.0956	3.09433	3.10065	3.09945	3.09806	3.0876	3.08645	3.08503	3.10088	3.09956	3.09843	3.14262	3.14262	3.14171	3.1309	3.12979	3.12883	3.12654	3.12533	3.12533	3.12154	3.12037	3.12037	3.12945	3.12829	3.12731	3.10458	3.10458	3.10318	3.10439	3.10439	3.10308	3.1008	3.09951	3.09824	3.11135	3.11007
3.13415	3.13307	3.13205	3.12813	3.12694	3.12606	3.14774	3.14774	3.14685	3.13257	3.13257	3.13152	3.0956	3.09433	3.09433	3.09945	3.09806	3.09662	3.08645	3.08503	3.08356	3.09956	3.09843	3.09713	3.14262	3.14171	3.14171	3.12979	3.12883	3.12773	3.12533	3.12533	3.1242	3.12037	3.12037	3.11915	3.12829	3.12731	3.12612	3.10458	3.10318	3.10199	3.10439	3.10308	3.10173	3.09951	3.09824	3.09692	3.11007	3.10885
3.13307	3.13205	3.13205	3.12694	3.12606	3.12496	3.14774	3.14685	3.14589	3.13257	3.13152	3.13045	3.09433	3.09433	3.09306	3.09806	3.09662	3.09538	3.08503	3.08356	3.08356	3.09843	3.09713	3.09572	3.14171	3.14171	3.14071	3.12883	3.12773	3.12773	3.12533	3.1242	3.1231	3.12037	3.11915	3.11915	3.12731	3.12612	3.12612	3.10318	3.10199	3.10065	3.10308	3.10173	3.10067	3.09824	3.09692	3.09565	3.10885	3.10749
3.13205	3.13205	3.13093	3.12606	3.12496	3.12388	3.14685	3.14589	3.14519	3.13152	3.13045	3.12934	3.09433	3.09306	3.09172	3.09662	3.09538	3.09538	3.08356	3.08356	3.08217	3.09713	3.09572	3.09433	3.14171	3.14071	3.14071	3.12773	3.12773	3.12673	3.1242	3.1231	3.12193	3.11915	3.11915	3.11787	3.12612	3.12612	3.12495	3.10199	3.10065	3.10065	3.10173	3.10067	3.09932	3.09692	3.09565	3.09565	3.10749	3.10641
3.13205	3.13093	3.1299	3.12496	3.12388	3.12274	3.14589	3.14519	3.14411	3.13045	3.12934	3.12828	3.09306	3.09172	3.0904	3.09538	3.09538	3.09405	3.08356	3.08217	3.08091	3.09572	3.09433	3.09308	3.14071	3.14071	3.13984	3.12773	3.12673	3.12554	3.1231	3.12193	3.12193	3.11915	3.11787	3.11671	3.12612	3.12495	3.12388	3.10065	3.10065	3.09946	3.10067	3.09932	3.09805	3.09565	3.09565	3.09425	3.10641	3.1051
3.13093	3.1299	3.12889	3.12388	3.12274	3.1216	3.14519	3.14411	3.14326	3.12934	3.12828	3.12828	3.09172	3.0904	3.08893	3.09538	3.09405	3.09405	3.08217	3.08091	3.07946	3.09433	3.09308	3.09308	3.14071	3.13984	3.13984	3.12673	3.12554	3.12554	3.12193	3.12193	3.1207	3.11787	3.11671	3.11671	3.12495	3.12388	3.12388	3.10065	3.09946	3.09827	3.09932	3.09805	3.09805	3.09565	3.09425	3.09308	3.1051	3.10404
3.1299	3.12889	3.12889	3.12274	3.1216	3.12059	3.14411	3.14326	3.14227	3.12828	3.12828	3.12705	3.0904	3.08893	3.08893	3.09405	3.09405	3.09257	3.08091	3.07946	3.07946	3.09308	3.09308	3.09184	3.13984	3.13984	3.13887	3.12554	3.12554	3.12438	3.12193	3.1207	3.1207	3.11671	3.11671	3.11549	3.12388	3.12388	3.12279	3.09946	3.09827	3.09827	3.09805	3.09805	3.0967	3.09425	3.09308	3.09308	3.10404	3.10404
3.12889	3.12889	3.12778	3.1216	3.12059	3.11939	3.14326	3.14227	3.14127	3.12828	3.12705	3.12705	3.08893	3.08893	3.08758	3.09405	3.09257	3.09257	3.07946	3.07946	3.07819	3.09308	3.09184	3.09184	3.13984	3.13887	3.13785	3.12554	3.12438	3.12335	3.1207	3.1207	3.11954	3.11671	3.11549	3.11411	3.12388	3.12279	3.12279	3.09827	3.09827	3.09693	3.09805	3.0967	3.0967	3.09308	3.09308	3.09174	3.10404	3.10259
3.12889	3.12778	3.12671	3.12059	3.11939	3.11939	3.14227	3.14127	3.14127	3.12705	3.12705	3.12603	3.08893	3.08758	3.0862	3.09257	3.09257	3.09119	3.07946	3.07819	3.07675	3.09184	3.09184	3.09036	3.13887	3.13785	3.13692	3.12438	3.12335	3.1222	3.1207	3.11954	3.11954	3.11549	3.11411	3.11411	3.12279	3.12279	3.12159	3.09827	3.09693	3.09693	3.0967	3.0967	3.09531	3.09308	3.09174	3.09042	3.10259	3.10116
3.12778	3.12671	3.12671	3.11939	3.11939	3.11818	3.14127	3.14127	3.1403	3.12705	3.12603	3.12603	3.08758	3.0862	3.08484	3.09257	3.09119	3.0899	3.07819	3.07675	3.07511	3.09184	3.09036	3.09036	3.13785	3.13692	3.13692	3.12335	3.1222	3.1222	3.11954	3.11954	3.11838	3.11411	3.11411	3.11296	3.12279	3.12159	3.12159	3.09693	3.09693	3.09568	3.0967	3.09531	3.09531	3.09174	3.09042	3.08906	3.10116	3.10116
3.12671	3.12671	3.1257	3.11939	3.11818	3.11701	3.14127	3.1403	3.1403	3.12603	3.12603	3.12479	3.0862	3.08484	3.0834	3.09119	3.0899	3.08854	3.07675	3.07511	3.07511	3.09036	3.09036	3.08896	3.13692	3.13692	3.13587	3.1222	3.1222	3.12116	3.11954	3.11838	3.11838	3.11411	3.11296	3.11175	3.12159	3.12159	3.12061	3.09693	3.09568	3.09417	3.09531	3.09531	3.09403	3.09042	3.08906	3.08783	3.10116	3.1
3.12671	3.1257	3.12441	3.11818	3.11701	3.11589	3.1403	3.1403	3.13952	3.12603	3.12479	3.12374	3.08484	3.0834	3.0834	3.0899	3.08854	3.08854	3.07511	3.07511	3.07378	3.09036	3.08896	3.08772	3.13692	3.13587	3.13587	3.1222	3.12116	3.12116	3.11838	3.11838	3.1172	3.11296	3.11175	3.11175	3.12159	3.12061	3.11929	3.09568	3.09417	3.09304	3.09531	3.09403	3.09403	3.08906	3.08783	3.08646	3.1	3.09871
3.1257	3.12441	3.12331	3.11701	3.11589	3.11469	3.1403	3.13952	3.13952	3.12479	3.12374	3.12267	3.0834	3.0834	3.08214	3.08854	3.08854	3.08722	3.07511	3.07378	3.07378	3.08896	3.08772	3.08772	3.13587	3.13587	3.13497	3.12116	3.12116	3.12002	3.11838	3.1172	3.11606	3.11175	3.11175	3.11045	3.12061	3.11929	3.11805	3.09417	3.09304	3.09159	3.09403	3.09403	3.09269	3.08783	3.08646	3.08646	3.09871	3.09871
3.12441	3.12331	3.1222	3.11589	3.11469	3.11341	3.13952	3.13952	3.13835	3.12374	3.12267	3.12267	3.0834	3.08214	3.08214	3.08854	3.08722	3.08575	3.07378	3.07378	3.07232	3.08772	3.08772	3.0864	3.13587	3.13497	3.13497	3.12116	3.12002	3.12002	3.1172	3.11606	3.11484	3.11175	3.11045	3.11045	3.11929	3.11805	3.11805	3.09304	3.09159	3.09022	3.09403	3.09269	3.09269	3.08646	3.08646	3.08506	3.09871	3.09752
3.12331	3.1222	3.12093	3.11469	3.11341	3.11221	3.13952	3.13835	3.13835	3.12267	3.12267	3.12145	3.08214	3.08214	3.08058	3.08722	3.08575	3.08435	3.07378	3.07232	3.07232	3.08772	3.0864	3.08492	3.13497	3.13497	3.13389	3.12002	3.12002	3.11895	3.11606	3.11484	3.11354	3.11045	3.11045	3.10911	3.11805	3.11805	3.11701	3.09159	3.09022	3.08917	3.09269	3.09269	3.09149	3.08646	3.08506	3.08506	3.09752	3.09752
3.1222	3.12093	3.12093	3.11341	3.11221	3.11086	3.13835	3.13835	3.1374	3.12267	3.12145	3.12029	3.08214	3.08058	3.07913	3.08575	3.08435	3.08295	3.07232	3.07232	3.0708	3.0864	3.08492	3.08492	3.13497	3.13389	3.13289	3.12002	3.11895	3.11895	3.11484	3.11354	3.11354	3.11045	3.10911	3.10796	3.11805	3.11701	3.11701	3.09022	3.08917	3.08917	3.09269	3.09149	3.09007	3.08506	3.08506	3.08365	3.09752	3.09607
3.12093	3.12093	3.11983	3.11221	3.11086	3.10977	3.13835	3.1374	3.13644	3.12145	3.12029	3.11913	3.08058	3.07913	3.07913	3.08435	3.08295	3.08152	3.07232	3.0708	3.0692	3.08492	3.08492	3.08349	3.13389	3.13289	3.13289	3.11895	3.11895	3.11756	3.11354	3.11354	3.11228	3.10911	3.10796	3.10796	3.11701	3.11701	3.11572	3.08917	3.08917	3.08761	3.09149	3.09007	3.09007	3.08506	3.08365	3.08235	3.09607	3.09607
3.12093	3.11983	3.11862	3.11086	3.10977	3.10856	3.1374	3.13644	3.13536	3.12029	3.11913	3.11913	3.07913	3.07913	3.07769	3.08295	3.08152	3.08006	3.0708	3.0692	3.06768	3.08492	3.08349	3.08349	3.13289	3.13289	3.13197	3.11895	3.11756	3.11756	3.11354	3.11228	3.11099	3.10796	3.10796	3.10665	3.11701	3.11572	3.11446	3.08917	3.08761	3.08761	3.09007	3.09007	3.08874	3.08365	3.08235	3.08091	3.09607	3.09471
3.11983	3.11862	3.11733	3.10977	3.10856	3.10729	3.13644	3.13536	3.13536	3.11913	3.11913	3.11792	3.07913	3.07769	3.0762	3.08152	3.08006	3.07849	3.0692	3.06768	3.06768	3.08349	3.08349	3.08211	3.13289	3.13197	3.13095	3.11756	3.11756	3.11639	3.11228	3.11099	3.11099	3.10796	3.10665	3.10665	3.11572	3.11446	3.11329	3.08761	3.08761	3.08639	3.09007	3.08874	3.08874	3.08235	3.08091	3.07957	3.09471	3.09339
3.11862	3.11733	3.11622	3.10856	3.10729	3.10594	3.13536	3.13536	3.13432	3.11913	3.11792	3.1168	3.07769	3.0762	3.0762	3.08006	3.07849	3.07715	3.06768	3.06768	3.06599	3.08349	3.08211	3.08064	3.13197	3.13095	3.13095	3.11756	3.11639	3.11639	3.11099	3.11099	3.10983	3.10665	3.10665	3.10527	3.11446	3.11329	3.11214	3.08761	3.08639	3.08639	3.08874	3.08874	3.08734	3.08091	3.07957	3.07801	3.09339	3.09199
3.11733	3.11622	3.11479	3.10729	3.10594	3.10477	3.13536	3.13432	3.13432	3.11792	3.1168	3.11562	3.0762	3.0762	3.07482	3.07849	3.07715	3.07562	3.06768	3.06599	3.06599	3.08211	3.08064	3.07906	3.13095	3.13095	3.12988	3.11639	3.11639	3.11524	3.11099	3.10983	3.10983	3.10665	3.10527	3.10401	3.11329	3.11214	3.11084	3.08639	3.08639	3.0851	3.08874	3.08734	3.08734	3.07957	3.07801	3.07801	3.09199	3.09199
3.11622	3.11479	3.11381	3.10594	3.10477	3.10348	3.13432	3.13432	3.1335	3.1168	3.11562	3.11433	3.0762	3.07482	3.07318	3.07715	3.07562	3.07413	3.06599	3.06599	3.06448	3.08064	3.07906	3.07765	3.13095	3.12988	3.12889	3.11639	3.11524	3.11394	3.10983	3.10983	3.10867	3.10527	3.10401	3.10401	3.11214	3.11084	3.11084	3.08639	3.0851	3.0851	3.08734	3.08734	3.08601	3.07801	3.07801	3.07676	3.09199	3.09074
3.11479	3.11381	3.11241	3.10477	3.10348	3.10348	3.13432	3.1335	3.1335	3.11562	3.11433	3.11313	3.07482	3.07318	3.07172	3.07562	3.07413	3.07238	3.06599	3.06448	3.06292	3.07906	3.07765	3.07623	3.12988	3.12889	3.12777	3.11524	3.11394	3.11394	3.10983	3.10867	3.10867	3.10401	3.10401	3.10264	3.11084	3.11084	3.10968	3.0851	3.0851	3.08354	3.08734	3.08601	3.08601	3.07801	3.07676	3.07531	3.09074	3.09074
3.11381	3.11241	3.11125	3.10348	3.10348	3.10221	3.1335	3.1335	3.13236	3.11433	3.11313	3.11313	3.07318	3.07172	3.07021	3.07413	3.07238	3.07238	3.06448	3.06292	3.06127	3.07765	3.07623	3.07446	3.12889	3.12777	3.12777	3.11394	3.11394	3.11273	3.10867	3.10867	3.10723	3.10401	3.10264	3.10135	3.11084	3.10968	3.10968	3.0851	3.08354	3.08354	3.08601	3.08601	3.08467	3.07676	3.07531	3.07377	3.09074	3.08946
3.11241	3.11125	3.11003	3.10348	3.10221	3.10221	3.1335	3.13236	3.13122	3.11313	3.11313	3.11191	3.07172	3.07021	3.06855	3.07238	3.07238	3.07101	3.06292	3.06127	3.05944	3.07623	3.07446	3.07446	3.12777	3.12777	3.12673	3.11394	3.11273	3.11165	3.10867	3.10723	3.10723	3.10264	3.10135	3.09995	3.10968	3.10968	3.10839	3.08354	3.08354	3.08227	3.08601	3.08467	3.08332	3.07531	3.07377	3.07227	3.08946	3.08811
3.11125	3.11003	3.11003	3.10221	3.10221	3.10092	3.13236	3.13122	3.1303	3.11313	3.11191	3.11191	3.07021	3.06855	3.06855	3.07238	3.07101	3.06952	3.06127	3.05944	3.05773	3.07446	3.07446	3.0731	3.12777	3.12673	3.12673	3.11273	3.11165	3.11045	3.10723	3.10723	3.10598	3.10135	3.09995	3.09868	3.10968	3.10839	3.10714	3.08354	3.08227	3.08074	3.08467	3.08332	3.08194	3.07377	3.07227	3.07227	3.08811	3.08676
3.11003	3.11003	3.10873	3.10221	3.10092	3.10092	3.13122	3.1303	3.12928	3.11191	3.11191	3.11068	3.06855	3.06855	3.06695	3.07101	3.06952	3.06952	3.05944	3.05773	3.05773	3.07446	3.0731	3.07155	3.12673	3.12673	3.12556	3.11165	3.11045	3.10902	3.10723	3.10598	3.10598	3.09995	3.09868	3.09868	3.10839	3.10714	3.10584	3.08227	3.08074	3.08074	3.08332	3.08194	3.08043	3.07227	3.07227	3.07089	3.08676	3.08676
3.11003	3.10873	3.10742	3.10092	3.10092	3.0996	3.1303	3.12928	3.12816	3.11191	3.11068	3.11068	3.06855	3.06695	3.06532	3.06952	3.06952	3.06771	3.05773	3.05773	3.05609	3.0731	3.07155	3.06995	3.12673	3.12556	3.12453	3.11045	3.10902	3.10791	3.10598	3.10598	3.1048	3.09868	3.09868	3.09747	3.10714	3.10584	3.10584	3.08074	3.08074	3.07947	3.08194	3.08043	3.07907	3.07227	3.07089	3.06921	3.08676	3.08548
3.10873	3.10742	3.10742	3.10092	3.0996	3.0996	3.12928	3.12816	3.12695	3.11068	3.11068	3.10956	3.06695	3.06532	3.06363	3.06952	3.06771	3.06616	3.05773	3.05609	3.05419	3.07155	3.06995	3.06995	3.12556	3.12453	3.12453	3.10902	3.10791	3.10659	3.10598	3.1048	3.1048	3.09868	3.09747	3.09604	3.10584	3.10584	3.10455	3.08074	3.07947	3.07801	3.08043	3.07907	3.07907	3.07089	3.06921	3.06921	3.08548	3.08415
3.10742	3.10742	3.10619	3.0996	3.0996	3.09837	3.12816	3.12695	3.126	3.11068	3.10956	3.10809	3.06532	3.06363	3.06188	3.06771	3.06616	3.06443	3.05609	3.05419	3.05252	3.06995	3.06995	3.06846	3.12453	3.12453	3.12333	3.10791	3.10659	3.10537	3.1048	3.1048	3.10337	3.09747	3.09604	3.09604	3.10584	3.10455	3.10332	3.07947	3.07801	3.07801	3.07907	3.07907	3.07779	3.06921	3.06921	3.06767	3.08415	3.08258
3.10742	3.10619	3.10619	3.0996	3.09837	3.09837	3.12695	3.126	3.12494	3.10956	3.10809	3.10809	3.06363	3.06188	3.06011	3.06616	3.06443	3.06278	3.05419	3.05252	3.05061	3.06995	3.06846	3.06669	3.12453	3.12333	3.12233	3.10659	3.10537	3.10393	3.1048	3.10337	3.10337	3.09604	3.09604	3.09476	3.10455	3.10332	3.10194	3.07801	3.07801	3.07647	3.07907	3.07779	3.07617	3.06921	3.06767	3.06599	3.08258	3.08125
3.10619	3.10619	3.10489	3.09837	3.09837	3.09708	3.126	3.12494	3.12372	3.10809	3.10809	3.10683	3.06188	3.06011	3.05842	3.06443	3.06278	3.06101	3.05252	3.05061	3.04871	3.06846	3.06669	3.06497	3.12333	3.12233	3.12115	3.10537	3.10393	3.10276	3.10337	3.10337	3.10216	3.09604	3.09476	3.09345	3.10332	3.10194	3.10061	3.07801	3.07647	3.07501	3.07779	3.07617	3.07617	3.06767	3.06599	3.06599	3.08125	3.08125
3.10619	3.10489	3.10353	3.09837	3.09708	3.09708	3.12494	3.12372	3.12255	3.10809	3.10683	3.10567	3.06011	3.05842	3.05656	3.06278	3.06101	3.05935	3.05061	3.04871	3.04679	3.06669	3.06497	3.06497	3.12233	3.12115	3.12115	3.10393	3.10276	3.10149	3.10337	3.10216	3.10216	3.09476	3.09345	3.09202	3.10194	3.10061	3.09927	3.07647	3.07501	3.07361	3.07617	3.07617	3.07473	3.06599	3.06599	3.0644	3.08125	3.07972
3.10489	3.10353	3.10225	3.09708	3.09708	3.09568	3.12372	3.12255	3.12136	3.10683	3.10567	3.10436	3.05842	3.05656	3.05656	3.06101	3.05935	3.05758	3.04871	3.04679	3.04679	3.06497	3.06497	3.06319	3.12115	3.12115	3.1201	3.10276	3.10149	3.10016	3.10216	3.10216	3.10085	3.09345	3.09202	3.09064	3.10061	3.09927	3.09927	3.07501	3.07361	3.07361	3.07617	3.07473	3.07311	3.06599	3.0644	3.0644	3.07972	3.07972
3.10353	3.10225	3.10225	3.09708	3.09568	3.09442	3.12255	3.12136	3.12136	3.10567	3.10436	3.10311	3.05656	3.05656	3.05469	3.05935	3.05758	3.05578	3.04679	3.04679	3.04485	3.06497	3.06319	3.0615	3.12115	3.1201	3.1201	3.10149	3.10016	3.09896	3.10216	3.10085	3.10085	3.09202	3.09064	3.09064	3.09927	3.09927	3.09798	3.07361	3.07361	3.07199	3.07473	3.07311	3.07155	3.0644	3.0644	3.06272	3.07972	3.07832
3.10225	3.10225	3.10098	3.09568	3.09442	3.09442	3.12136	3.12136	3.12024	3.10436	3.10311	3.10182	3.05656	3.05469	3.05469	3.05758	3.05578	3.05389	3.04679	3.04485	3.04286	3.06319	3.0615	3.05967	3.1201	3.1201	3.11877	3.10016	3.09896	3.09755	3.10085	3.10085	3.09959	3.09064	3.09064	3.08934	3.09927	3.09798	3.09798	3.07361	3.07199	3.07065	3.07311	3.07155	3.07007	3.0644	3.06272	3.06102	3.07832	3.07684
3.10225	3.10098	3.10098	3.09442	3.09442	3.09315	3.12136	3.12024	3.12024	3.10311	3.10182	3.10182	3.05469	3.05469	3.05297	3.05578	3.05389	3.05212	3.04485	3.04286	3.0409	3.0615	3.05967	3.05798	3.1201	3.11877	3.11775	3.09896	3.09755	3.09631	3.10085	3.09959	3.09959	3.09064	3.08934	3.08934	3.09798	3.09798	3.09666	3.07199	3.07065	3.06913	3.07155	3.07007	3.06838	3.06272	3.06102	3.05943	3.07684	3.0755
3.10098	3.10098	3.09966	3.09442	3.09315	3.09315	3.12024	3.12024	3.119	3.10182	3.10182	3.10043	3.05469	3.05297	3.05108	3.05389	3.05212	3.05016	3.04286	3.0409	3.0388	3.05967	3.05798	3.05606	3.11877	3.11775	3.11664	3.09755	3.09631	3.0949	3.09959	3.09959	3.09831	3.08934	3.08934	3.08793	3.09798	3.09666	3.09666	3.07065	3.06913	3.06752	3.07007	3.06838	3.06838	3.06102	3.05943	3.05745	3.0755	3.07401
3.10098	3.09966	3.09832	3.09315	3.09315	3.09169	3.12024	3.119	3.11785	3.10182	3.10043	3.09897	3.05297	3.05108	3.04914	3.05212	3.05016	3.05016	3.0409	3.0388	3.03656	3.05798	3.05606	3.05606	3.11775	3.11664	3.11664	3.09631	3.0949	3.0949	3.09959	3.09831	3.09831	3.08934	3.08793	3.08793	3.09666	3.09666	3.09542	3.06913	3.06752	3.06578	3.06838	3.06838	3.0669	3.05943	3.05745	3.05745	3.07401	3.07236
3.09966	3.09832	3.09705	3.09315	3.09169	3.09038	3.119	3.11785	3.1167	3.10043	3.09897	3.09776	3.05108	3.04914	3.04713	3.05016	3.05016	3.04815	3.0388	3.03656	3.03439	3.05606	3.05606	3.05423	3.11664	3.11664	3.11542	3.0949	3.0949	3.09354	3.09831	3.09831	3.09688	3.08793	3.08793	3.08668	3.09666	3.09542	3.09405	3.06752	3.06578	3.06578	3.06838	3.0669	3.0669	3.05745	3.05745	3.05597	3.07236	3.07097
3.09832	3.09705	3.09566	3.09169	3.09038	3.09038	3.11785	3.1167	3.1167	3.09897	3.09776	3.09776	3.04914	3.04713	3.04513	3.05016	3.04815	3.04815	3.03656	3.03439	3.03216	3.05606	3.05423	3.05423	3.11664	3.11542	3.11418	3.0949	3.09354	3.09227	3.09831	3.09688	3.09565	3.08793	3.08668	3.08507	3.09542	3.09405	3.09405	3.06578	3.06578	3.06419	3.0669	3.0669	3.06525	3.05745	3.05597	3.05387	3.07097	3.06927
3.09705	3.09566	3.09566	3.09038	3.09038	3.08918	3.1167	3.1167	3.11548	3.09776	3.09776	3.0965	3.04713	3.04513	3.04313	3.04815	3.04815	3.04626	3.03439	3.03216	3.0298	3.05423	3.05423	3.05225	3.11542	3.11418	3.11418	3.09354	3.09227	3.09097	3.09688	3.09565	3.09565	3.08668	3.08507	3.08507	3.09405	3.09405	3.09271	3.06578	3.06419	3.06242	3.0669	3.06525	3.06525	3.05597	3.05387	3.05387	3.06927	3.06927
3.09566	3.09566	3.09444	3.09038	3.08918	3.08755	3.1167	3.11548	3.11415	3.09776	3.0965	3.09515	3.04513	3.04313	3.04091	3.04815	3.04626	3.04427	3.03216	3.0298	3.0298	3.05423	3.05225	3.05225	3.11418	3.11418	3.11312	3.09227	3.09097	3.08958	3.09565	3.09565	3.09426	3.08507	3.08507	3.08379	3.09405	3.09271	3.09136	3.06419	3.06242	3.06084	3.06525	3.06525	3.06362	3.05387	3.05387	3.0521	3.06927	3.06784
3.09566	3.09444	3.093	3.08918	3.08755	3.08755	3.11548	3.11415	3.11298	3.0965	3.09515	3.0937	3.04313	3.04091	3.03892	3.04626	3.04427	3.04211	3.0298	3.0298	3.0276	3.05225	3.05225	3.05023	3.11418	3.11312	3.11312	3.09097	3.08958	3.08958	3.09565	3.09426	3.09298	3.08507	3.08379	3.08228	3.09271	3.09136	3.08999	3.06242	3.06084	3.05912	3.06525	3.06362	3.06362	3.05387	3.0521	3.0521	3.06784	3.06618
3.09444	3.093	3.09164	3.08755	3.08755	3.08631	3.11415	3.11298	3.1118	3.09515	3.0937	3.09249	3.04091	3.03892	3.03667	3.04427	3.04211	3.03995	3.0298	3.0276	3.02541	3.05225	3.05023	3.0482	3.11312	3.11312	3.11175	3.08958	3.08958	3.08825	3.09426	3.09298	3.09298	3.08379	3.08228	3.08097	3.09136	3.08999	3.08999	3.06084	3.05912	3.05912	3.06362	3.06362	3.06194	3.0521	3.0521	3.05008	3.06618	3.06457
3.093	3.09164	3.09041	3.08755	3.08631	3.08631	3.11298	3.1118	3.11041	3.0937	3.09249	3.0911	3.03892	3.03667	3.03463	3.04211	3.03995	3.03794	3.0276	3.02541	3.02271	3.05023	3.0482	3.04622	3.11312	3.11175	3.11056	3.08958	3.08825	3.08678	3.09298	3.09298	3.09163	3.08228	3.08097	3.08097	3.08999	3.08999	3.08866	3.05912	3.05912	3.05732	3.06362	3.06194	3.06194	3.0521	3.05008	3.05008	3.06457	3.06281
3.09164	3.09041	3.08903	3.08631	3.08631	3.08498	3.1118	3.11041	3.10933	3.09249	3.0911	3.08989	3.03667	3.03463	3.03224	3.03995	3.03794	3.03577	3.02541	3.02271	3.02271	3.0482	3.04622	3.04408	3.11175	3.11056	3.11056	3.08825	3.08678	3.08678	3.09298	3.09163	3.09035	3.08097	3.08097	3.07934	3.08999	3.08866	3.08737	3.05912	3.05732	3.05557	3.06194	3.06194	3.06029	3.05008	3.05008	3.04828	3.06281	3.06281
3.09041	3.08903	3.08752	3.08631	3.08498	3.08365	3.11041	3.10933	3.10933	3.0911	3.08989	3.08989	3.03463	3.03224	3.03224	3.03794	3.03577	3.03343	3.02271	3.02271	3.0201	3.04622	3.04408	3.04169	3.11056	3.11056	3.10926	3.08678	3.08678	3.08551	3.09163	3.09035	3.09035	3.08097	3.07934	3.07934	3.08866	3.08737	3.08605	3.05732	3.05557	3.05367	3.06194	3.06029	3.06029	3.05008	3.04828	3.04828	3.06281	3.06127
3.08903	3.08752	3.08616	3.08498	3.08365	3.08227	3.10933	3.10933	3.10795	3.08989	3.08989	3.08806	3.03224	3.03224	3.02997	3.03577	3.03343	3.0313	3.02271	3.0201	3.0177	3.04408	3.04169	3.03971	3.11056	3.10926	3.10926	3.08678	3.08551	3.08404	3.09035	3.09035	3.08897	3.07934	3.07934	3.07789	3.08737	3.08605	3.08441	3.05557	3.05367	3.05191	3.06029	3.06029	3.0584	3.04828	3.04828	3.04621	3.06127	3.05954
3.08752	3.08616	3.08476	3.08365	3.08227	3.08227	3.10933	3.10795	3.10675	3.08989	3.08806	3.08806	3.03224	3.02997	3.02752	3.03343	3.0313	3.02895	3.0201	3.0177	3.01492	3.04169	3.03971	3.03737	3.10926	3.10926	3.10817	3.08551	3.08404	3.08404	3.09035	3.08897	3.08743	3.07934	3.07789	3.07637	3.08605	3.08441	3.08307	3.05367	3.05191	3.05003	3.06029	3.0584	3.05677	3.04828	3.04621	3.04419	3.05954	3.05954
3.08616	3.08476	3.08337	3.08227	3.08227	3.08076	3.10795	3.10675	3.10539	3.08806	3.08806	3.08697	3.02997	3.02752	3.02522	3.0313	3.02895	3.02895	3.0177	3.01492	3.01492	3.03971	3.03737	3.03507	3.10926	3.10817	3.10676	3.08404	3.08404	3.08277	3.08897	3.08743	3.08629	3.07789	3.07637	3.07493	3.08441	3.08307	3.08153	3.05191	3.05003	3.05003	3.0584	3.05677	3.0549	3.04621	3.04419	3.04419	3.05954	3.05769
3.08476	3.08337	3.08201	3.08227	3.08076	3.07939	3.10675	3.10539	3.10539	3.08806	3.08697	3.08697	3.02752	3.02522	3.02522	3.02895	3.02895	3.02659	3.01492	3.01492	3.01226	3.03737	3.03507	3.03507	3.10817	3.10676	3.10547	3.08404	3.08277	3.0812	3.08743	3.08629	3.08489	3.07637	3.07493	3.07493	3.08307	3.08153	3.08153	3.05003	3.05003	3.04825	3.05677	3.0549	3.05306	3.04419	3.04419	3.04206	3.05769	3.05596
3.08337	3.08201	3.08201	3.08076	3.07939	3.07939	3.10539	3.10539	3.1041	3.08697	3.08697	3.08578	3.02522	3.02522	3.02271	3.02895	3.02659	3.02659	3.01492	3.01226	3.00946	3.03507	3.03507	3.03274	3.10676	3.10547	3.10547	3.08277	3.0812	3.07978	3.08629	3.08489	3.08489	3.07493	3.07493	3.07318	3.08153	3.08153	3.08011	3.05003	3.04825	3.04609	3.0549	3.05306	3.05107	3.04419	3.04206	3.04206	3.05596	3.05413
3.08201	3.08201	3.08058	3.07939	3.07939	3.07789	3.10539	3.1041	3.1041	3.08697	3.08578	3.0843	3.02522	3.02271	3.02271	3.02659	3.02659	3.02421	3.01226	3.00946	3.00946	3.03507	3.03274	3.03022	3.10547	3.10547	3.10429	3.0812	3.07978	3.07847	3.08489	3.08489	3.08349	3.07493	3.07318	3.07318	3.08153	3.08011	3.07875	3.04825	3.04609	3.04426	3.05306	3.05107	3.04934	3.04206	3.04206	3.04013	3.05413	3.05413
3.08201	3.08058	3.07905	3.07939	3.07789	3.07789	3.1041	3.1041	3.10292	3.08578	3.0843	3.08291	3.02271	3.02271	3.02014	3.02659	3.02421	3.02171	3.00946	3.00946	3.00671	3.03274	3.03022	3.02782	3.10547	3.10429	3.10301	3.07978	3.07847	3.07847	3.08489	3.08349	3.08349	3.07318	3.07318	3.0717	3.08011	3.07875	3.07716	3.04609	3.04426	3.04426	3.05107	3.04934	3.04934	3.04206	3.04013	3.04013	3.05413	3.05218
3.08058	3.07905	3.07905	3.07789	3.07789	3.07631	3.1041	3.10292	3.10292	3.0843	3.08291	3.08141	3.02271	3.02014	3.01761	3.02421	3.02171	3.0192	3.00946	3.00671	3.00671	3.03022	3.02782	3.02782	3.10429	3.10301	3.10301	3.07847	3.07847	3.0768	3.08349	3.08349	3.08203	3.07318	3.0717	3.0717	3.07875	3.07716	3.07716	3.04426	3.04426	3.04217	3.04934	3.04934	3.04735	3.04013	3.04013	3.03793	3.05218	3.05218
3.07905	3.07905	3.07753	3.07789	3.07631	3.07504	3.10292	3.10292	3.1016	3.08291	3.08141	3.07994	3.02014	3.01761	3.01493	3.02171	3.0192	3.01663	3.00671	3.00671	3.00374	3.02782	3.02782	3.02512	3.10301	3.10301	3.1018	3.07847	3.0768	3.0768	3.08349	3.08203	3.08058	3.0717	3.0717	3.06995	3.07716	3.07716	3.07575	3.04426	3.04217	3.04217	3.04934	3.04735	3.04536	3.04013	3.03793	3.03566	3.05218	3.05038
3.07905	3.07753	3.07604	3.07631	3.07504	3.07337	3.10292	3.1016	3.1016	3.08141	3.07994	3.07846	3.01761	3.01493	3.01223	3.0192	3.01663	3.01379	3.00671	3.00374	3.0007	3.02782	3.02512	3.02512	3.10301	3.1018	3.10043	3.0768	3.0768	3.07532	3.08203	3.08058	3.08058	3.0717	3.06995	3.06841	3.07716	3.07575	3.07421	3.04217	3.04217	3.04026	3.04735	3.04536	3.04335	3.03793	3.03566	3.03566	3.05038	3.04841
3.07753	3.07604	3.07436	3.07504	3.07337	3.07184	3.1016	3.1016	3.10024	3.07994	3.07846	3.07702	3.01493	3.01223	3.00944	3.01663	3.01379	3.01119	3.00374	3.0007	3.0007	3.02512	3.02512	3.02253	3.1018	3.10043	3.09916	3.0768	3.07532	3.07532	3.08058	3.08058	3.07934	3.06995	3.06841	3.06841	3.07575	3.07421	3.07421	3.04217	3.04026	3.04026	3.04536	3.04335	3.04335	3.03566	3.03566	3.03331	3.04841	3.04841
3.07604	3.07436	3.07309	3.07337	3.07184	3.07029	3.1016	3.10024	3.10024	3.07846	3.07702	3.07547	3.01223	3.00944	3.00944	3.01379	3.01119	3.01119	3.0007	3.0007	2.99751	3.02512	3.02253	3.02253	3.10043	3.09916	3.0978	3.07532	3.07532	3.07376	3.08058	3.07934	3.07768	3.06841	3.06841	3.06672	3.07421	3.07421	3.07255	3.04026	3.04026	3.0381	3.04335	3.04335	3.04127	3.03566	3.03331	3.03331	3.04841	3.04657
3.07436	3.07309	3.0713	3.07184	3.07029	3.06859	3.10024	3.10024	3.0989	3.07702	3.07547	3.07403	3.00944	3.00944	3.0066	3.01119	3.01119	3.00837	3.0007	2.99751	2.99418	3.02253	3.02253	3.01996	3.09916	3.0978	3.0978	3.07532	3.07376	3.07376	3.07934	3.07768	3.07617	3.06841	3.06672	3.06497	3.07421	3.07255	3.07255	3.04026	3.0381	3.0381	3.04335	3.04127	3.03913	3.03331	3.03331	3.03099	3.04657	3.04446
3.07309	3.0713	3.0713	3.07029	3.06859	3.06859	3.10024	3.0989	3.09771	3.07547	3.07403	3.07235	3.00944	3.0066	3.0066	3.01119	3.00837	3.00544	2.99751	2.99418	2.9912	3.02253	3.01996	3.01705	3.0978	3.0978	3.09643	3.07376	3.07376	3.07237	3.07768	3.07617	3.07461	3.06672	3.06497	3.06321	3.07255	3.07255	3.07096	3.0381	3.0381	3.03587	3.04127	3.03913	3.03913	3.03331	3.03099	3.03099	3.04446	3.04236
3.0713	3.0713	3.06972	3.06859	3.06859	3.06712	3.0989	3.09771	3.09629	3.07403	3.07235	3.07087	3.0066	3.0066	3.00351	3.00837	3.00544	3.00256	2.99418	2.9912	2.98766	3.01996	3.01705	3.01705	3.0978	3.09643	3.09643	3.07376	3.07237	3.07065	3.07617	3.07461	3.07319	3.06497	3.06321	3.0614	3.07255	3.07096	3.06952	3.0381	3.03587	3.03367	3.03913	3.03913	3.03694	3.03099	3.03099	3.02886	3.04236	3.04044
3.0713	3.06972	3.06808	3.06859	3.06712	3.06532	3.09771	3.09629	3.09499	3.07235	3.07087	3.06919	3.0066	3.00351	3.00048	3.00544	3.00256	3.00256	2.9912	2.98766	2.98766	3.01705	3.01705	3.01423	3.09643	3.09643	3.09506	3.07237	3.07065	3.07065	3.07461	3.07319	3.0715	3.06321	3.0614	3.05958	3.07096	3.06952	3.06779	3.03587	3.03367	3.03367	3.03913	3.03694	3.03694	3.03099	3.02886	3.02622	3.04044	3.03827
3.06972	3.06808	3.06652	3.06712	3.06532	3.06373	3.09629	3.09499	3.09354	3.07087	3.06919	3.06762	3.00351	3.00048	2.99735	3.00256	3.00256	2.9996	2.98766	2.98766	2.98405	3.01705	3.01423	3.0111	3.09643	3.09506	3.09379	3.07065	3.07065	3.06927	3.07319	3.0715	3.06978	3.0614	3.05958	3.05767	3.06952	3.06779	3.06603	3.03367	3.03367	3.03151	3.03694	3.03694	3.03484	3.02886	3.02622	3.02398	3.03827	3.03827
3.06808	3.06652	3.06476	3.06532	3.06373	3.06198	3.09499	3.09354	3.09227	3.06919	3.06762	3.06585	3.00048	2.99735	2.9941	3.00256	2.9996	2.9996	2.98766	2.98405	2.98405	3.01423	3.0111	3.00818	3.09506	3.09379	3.09254	3.07065	3.06927	3.06757	3.0715	3.06978	3.06828	3.05958	3.05767	3.05767	3.06779	3.06603	3.06445	3.03367	3.03151	3.02921	3.03694	3.03484	3.03484	3.02622	3.02398	3.02112	3.03827	3.03607
3.06652	3.06476	3.06309	3.06373	3.06198	3.06038	3.09354	3.09227	3.09227	3.06762	3.06585	3.06417	2.99735	2.9941	2.9941	2.9996	2.9996	2.99634	2.98405	2.98405	2.98024	3.0111	3.00818	3.00495	3.09379	3.09254	3.09254	3.06927	3.06757	3.06569	3.06978	3.06828	3.06652	3.05767	3.05767	3.05585	3.06603	3.06445	3.06277	3.03151	3.02921	3.02921	3.03484	3.03484	3.03247	3.02398	3.02112	3.02112	3.03607	3.03607
3.06476	3.06309	3.06128	3.06198	3.06038	3.06038	3.09227	3.09227	3.09083	3.06585	3.06417	3.06241	2.9941	2.9941	2.99092	2.9996	2.99634	2.99322	2.98405	2.98024	2.97644	3.00818	3.00495	3.00495	3.09254	3.09254	3.09113	3.06757	3.06569	3.06569	3.06828	3.06652	3.065	3.05767	3.05585	3.05585	3.06445	3.06277	3.06277	3.02921	3.02921	3.02687	3.03484	3.03247	3.0303	3.02112	3.02112	3.01865	3.03607	3.03385
3.06309	3.06128	3.05951	3.06038	3.06038	3.05861	3.09227	3.09083	3.09083	3.06417	3.06241	3.06065	2.9941	2.99092	2.9875	2.99634	2.99322	2.98992	2.98024	2.97644	2.97234	3.00495	3.00495	3.00169	3.09254	3.09113	3.09113	3.06569	3.06569	3.06424	3.06652	3.065	3.06317	3.05585	3.05585	3.05394	3.06277	3.06277	3.06093	3.02921	3.02687	3.02687	3.03247	3.0303	3.0303	3.02112	3.01865	3.01865	3.03385	3.03157
3.06128	3.05951	3.05761	3.06038	3.05861	3.05861	3.09083	3.09083	3.08965	3.06241	3.06065	3.05877	2.99092	2.9875	2.9838	2.99322	2.98992	2.98649	2.97644	2.97234	2.97234	3.00495	3.00169	3.00169	3.09113	3.09113	3.08987	3.06569	3.06424	3.06252	3.065	3.06317	3.06144	3.05585	3.05394	3.05206	3.06277	3.06093	3.05914	3.02687	3.02687	3.02471	3.0303	3.0303	3.02794	3.01865	3.01865	3.01604	3.03157	3.03157
3.05951	3.05761	3.05579	3.05861	3.05861	3.05675	3.09083	3.08965	3.08965	3.06065	3.05877	3.05691	2.9875	2.9838	2.98005	2.98992	2.98649	2.98296	2.97234	2.97234	2.96808	3.00169	3.00169	2.99826	3.09113	3.08987	3.08845	3.06424	3.06252	3.06081	3.06317	3.06144	3.06144	3.05394	3.05206	3.04992	3.06093	3.05914	3.05724	3.02687	3.02471	3.02217	3.0303	3.02794	3.02794	3.01865	3.01604	3.01319	3.03157	3.0293
3.05761	3.05579	3.05395	3.05861	3.05675	3.05494	3.08965	3.08965	3.08811	3.05877	3.05691	3.05501	2.9838	2.98005	2.97632	2.98649	2.98296	2.97942	2.97234	2.96808	2.96367	3.00169	2.99826	2.99826	3.08987	3.08845	3.08845	3.06252	3.06081	3.06081	3.06144	3.06144	3.05961	3.05206	3.04992	3.04787	3.05914	3.05724	3.05724	3.02471	3.02217	3.02217	3.02794	3.02794	3.02549	3.01604	3.01319	3.0103	3.0293	3.0293
3.05579	3.05395	3.05395	3.05675	3.05494	3.05494	3.08965	3.08811	3.08811	3.05691	3.05501	3.05501	2.98005	2.97632	2.97632	2.98296	2.97942	2.97568	2.96808	2.96367	2.96367	2.99826	2.99826	2.9948	3.08845	3.08845	3.08711	3.06081	3.06081	3.05893	3.06144	3.05961	3.05795	3.04992	3.04787	3.04583	3.05724	3.05724	3.05532	3.02217	3.02217	3.01954	3.02794	3.02549	3.02303	3.01319	3.0103	3.0103	3.0293	3.02685
3.05395	3.05395	3.05193	3.05494	3.05494	3.05304	3.08811	3.08811	3.08688	3.05501	3.05501	3.05322	2.97632	2.97632	2.97207	2.97942	2.97568	2.97172	2.96367	2.96367	2.95917	2.99826	2.9948	2.99098	3.08845	3.08711	3.08711	3.06081	3.05893	3.05715	3.05961	3.05795	3.05795	3.04787	3.04583	3.04583	3.05724	3.05532	3.05532	3.02217	3.01954	3.01696	3.02549	3.02303	3.02061	3.0103	3.0103	3.00763	3.02685	3.02685
3.05395	3.05193	3.04987	3.05494	3.05304	3.05304	3.08811	3.08688	3.08688	3.05501	3.05322	3.051	2.97632	2.97207	2.97207	2.97568	2.97172	2.96761	2.96367	2.95917	2.9543	2.9948	2.99098	2.98716	3.08711	3.08711	3.08566	3.05893	3.05715	3.05715	3.05795	3.05795	3.05606	3.04583	3.04583	3.04357	3.05532	3.05532	3.05344	3.01954	3.01696	3.01452	3.02303	3.02061	3.01809	3.0103	3.00763	3.00446	3.02685	3.02433
3.05193	3.04987	3.04775	3.05304	3.05304	3.0511	3.08688	3.08688	3.08549	3.05322	3.051	3.051	2.97207	2.97207	2.96793	2.97172	2.96761	2.96341	2.95917	2.9543	2.94925	2.99098	2.98716	2.98305	3.08711	3.08566	3.08566	3.05715	3.05715	3.0555	3.05795	3.05606	3.05606	3.04583	3.04357	3.04136	3.05532	3.05344	3.05344	3.01696	3.01452	3.01165	3.02061	3.01809	3.01528	3.00763	3.00446	3.00131	3.02433	3.02189
3.04987	3.04775	3.04578	3.05304	3.0511	3.0511	3.08688	3.08549	3.08406	3.051	3.051	3.04905	2.97207	2.96793	2.9636	2.96761	2.96341	2.95893	2.9543	2.94925	2.94377	2.98716	2.98305	2.97906	3.08566	3.08566	3.08432	3.05715	3.0555	3.05345	3.05606	3.05606	3.05421	3.04357	3.04136	3.03914	3.05344	3.05344	3.0516	3.01452	3.01165	3.00902	3.01809	3.01528	3.01528	3.00446	3.00131	3.00131	3.02189	3.0193
3.04775	3.04578	3.04578	3.0511	3.0511	3.04924	3.08549	3.08406	3.08406	3.051	3.04905	3.04713	2.96793	2.9636	2.95901	2.96341	2.95893	2.95893	2.94925	2.94377	2.94377	2.98305	2.97906	2.97906	3.08566	3.08432	3.08432	3.0555	3.05345	3.05345	3.05606	3.05421	3.05235	3.04136	3.03914	3.03674	3.05344	3.0516	3.04959	3.01165	3.00902	3.00632	3.01528	3.01528	3.01264	3.00131	3.00131	2.99823	3.0193	3.0167
3.04578	3.04578	3.04373	3.0511	3.04924	3.04722	3.08406	3.08406	3.0827	3.04905	3.04713	3.045	2.9636	2.95901	2.95418	2.95893	2.95893	2.95432	2.94377	2.94377	2.93831	2.97906	2.97906	2.97449	3.08432	3.08432	3.08291	3.05345	3.05345	3.05147	3.05421	3.05235	3.05033	3.03914	3.03674	3.03467	3.0516	3.04959	3.04743	3.00902	3.00632	3.00632	3.01528	3.01264	3.01264	3.00131	2.99823	2.99499	3.0167	3.01414
3.04578	3.04373	3.04373	3.04924	3.04722	3.04521	3.08406	3.0827	3.08118	3.04713	3.045	3.045	2.95901	2.95418	2.94916	2.95893	2.95432	2.95432	2.94377	2.93831	2.93831	2.97906	2.97449	2.97449	3.08432	3.08291	3.0816	3.05345	3.05147	3.04956	3.05235	3.05033	3.04832	3.03674	3.03467	3.03467	3.04959	3.04743	3.04743	3.00632	3.00632	3.00334	3.01264	3.01264	3.00994	2.99823	2.99499	2.99151	3.01414	3.0113
3.04373	3.04373	3.0416	3.04722	3.04521	3.04521	3.0827	3.08118	3.08118	3.045	3.045	3.0427	2.95418	2.94916	2.94389	2.95432	2.95432	2.9496	2.93831	2.93831	2.93239	2.97449	2.97449	2.97004	3.08291	3.0816	3.0816	3.05147	3.04956	3.04956	3.05033	3.04832	3.0464	3.03467	3.03467	3.03217	3.04743	3.04743	3.0454	3.00632	3.00334	3.00044	3.01264	3.00994	3.00704	2.99499	2.99151	2.99151	3.0113	3.0113
3.04373	3.0416	3.0416	3.04521	3.04521	3.04318	3.08118	3.08118	3.07976	3.045	3.0427	3.0427	2.94916	2.94389	2.94389	2.95432	2.9496	2.94447	2.93831	2.93239	2.926	2.97449	2.97004	2.96508	3.0816	3.0816	3.08011	3.04956	3.04956	3.0475	3.04832	3.0464	3.04423	3.03467	3.03217	3.02973	3.04743	3.0454	3.0454	3.00334	3.00044	2.99722	3.00994	3.00704	3.00399	2.99151	2.99151	2.98789	3.0113	3.00845
3.0416	3.0416	3.03924	3.04521	3.04318	3.04115	3.08118	3.07976	3.0782	3.0427	3.0427	3.04057	2.94389	2.94389	2.93829	2.9496	2.94447	2.93922	2.93239	2.926	2.91932	2.97004	2.96508	2.95989	3.0816	3.08011	3.08011	3.04956	3.0475	3.0475	3.0464	3.04423	3.04227	3.03217	3.02973	3.02973	3.0454	3.0454	3.04333	3.00044	2.99722	2.99722	3.00704	3.00399	3.00111	2.99151	2.98789	2.98425	3.00845	3.00564
3.0416	3.03924	3.03703	3.04318	3.04115	3.03891	3.07976	3.0782	3.0782	3.0427	3.04057	3.04057	2.94389	2.93829	2.93829	2.94447	2.93922	2.93368	2.926	2.91932	2.91224	2.96508	2.95989	2.95989	3.08011	3.08011	3.07873	3.0475	3.0475	3.04555	3.04423	3.04227	3.04001	3.02973	3.02973	3.02717	3.0454	3.04333	3.04108	2.99722	2.99722	2.99408	3.00399	3.00111	3.00111	2.98789	2.98425	2.98035	3.00564	3.00258
3.03924	3.03703	3.03464	3.04115	3.03891	3.03891	3.0782	3.0782	3.07677	3.04057	3.04057	3.03831	2.93829	2.93829	2.93239	2.93922	2.93368	2.9278	2.91932	2.91224	2.91224	2.95989	2.95989	2.95452	3.08011	3.07873	3.07873	3.0475	3.04555	3.04324	3.04227	3.04001	3.03785	3.02973	3.02717	3.02458	3.04333	3.04108	3.04108	2.99722	2.99408	2.99408	3.00111	3.00111	2.99794	2.98425	2.98035	2.97623	3.00258	2.9995
3.03703	3.03464	3.03464	3.03891	3.03891	3.03684	3.0782	3.07677	3.07522	3.04057	3.03831	3.03594	2.93829	2.93239	2.92609	2.93368	2.9278	2.92187	2.91224	2.91224	2.90447	2.95989	2.95452	2.94888	3.07873	3.07873	3.07724	3.04555	3.04324	3.04128	3.04001	3.03785	3.03785	3.02717	3.02458	3.02458	3.04108	3.04108	3.03877	2.99408	2.99408	2.99084	3.00111	2.99794	2.99479	2.98035	2.97623	2.97623	2.9995	2.99633
3.03464	3.03464	3.03244	3.03891	3.03684	3.03459	3.07677	3.07522	3.07371	3.03831	3.03594	3.03374	2.93239	2.92609	2.92609	2.9278	2.92187	2.91525	2.91224	2.90447	2.90447	2.95452	2.94888	2.94284	3.07873	3.07724	3.07581	3.04324	3.04128	3.03908	3.03785	3.03785	3.03555	3.02458	3.02458	3.02196	3.04108	3.03877	3.03673	2.99408	2.99084	2.98765	2.99794	2.99479	2.99479	2.97623	2.97623	2.97208	2.99633	2.99633
3.03464	3.03244	3.03244	3.03684	3.03459	3.03459	3.07522	3.07371	3.07205	3.03594	3.03374	3.03127	2.92609	2.92609	2.91952	2.92187	2.91525	2.90828	2.90447	2.90447	2.89633	2.94888	2.94284	2.93621	3.07724	3.07581	3.07581	3.04128	3.03908	3.03908	3.03785	3.03555	3.03327	3.02458	3.02196	3.0192	3.03877	3.03673	3.03428	2.99084	2.98765	2.9841	2.99479	2.99479	2.99128	2.97623	2.97208	2.97208	2.99633	2.99308
3.03244	3.03244	3.02988	3.03459	3.03459	3.0323	3.07371	3.07205	3.07053	3.03374	3.03127	3.03127	2.92609	2.91952	2.91256	2.91525	2.90828	2.90083	2.90447	2.89633	2.88755	2.94284	2.93621	2.92918	3.07581	3.07581	3.07419	3.03908	3.03908	3.03686	3.03555	3.03327	3.03327	3.02196	3.0192	3.01637	3.03673	3.03428	3.03179	2.98765	2.9841	2.9841	2.99479	2.99128	2.99128	2.97208	2.97208	2.96774	2.99308	2.99308
3.03244	3.02988	3.0274	3.03459	3.0323	3.02993	3.07205	3.07053	3.06878	3.03127	3.03127	3.02882	2.91952	2.91256	2.90504	2.90828	2.90083	2.893	2.89633	2.88755	2.87806	2.93621	2.92918	2.92188	3.07581	3.07419	3.07419	3.03908	3.03686	3.03686	3.03327	3.03327	3.03098	3.0192	3.01637	3.01637	3.03428	3.03179	3.02943	2.9841	2.9841	2.98045	2.99128	2.99128	2.98793	2.97208	2.96774	2.96323	2.99308	2.98969
3.02988	3.0274	3.02491	3.0323	3.02993	3.0277	3.07053	3.06878	3.06878	3.03127	3.02882	3.0263	2.91256	2.90504	2.897	2.90083	2.893	2.893	2.88755	2.87806	2.868	2.92918	2.92188	2.91382	3.07419	3.07419	3.07282	3.03686	3.03686	3.03457	3.03327	3.03098	3.03098	3.01637	3.01637	3.01346	3.03179	3.02943	3.02943	2.9841	2.98045	2.98045	2.99128	2.98793	2.98793	2.96774	2.96323	2.9582	2.98969	2.98969
3.0274	3.02491	3.02222	3.02993	3.0277	3.0252	3.06878	3.06878	3.06725	3.02882	3.0263	3.02371	2.90504	2.897	2.88833	2.893	2.893	2.88448	2.87806	2.868	2.868	2.92188	2.91382	2.90527	3.07419	3.07282	3.07282	3.03686	3.03457	3.03215	3.03098	3.03098	3.02856	3.01637	3.01346	3.01057	3.02943	3.02943	3.02684	2.98045	2.98045	2.97673	2.98793	2.98793	2.98434	2.96323	2.9582	2.9582	2.98969	2.98612
3.02491	3.02222	3.02222	3.0277	3.0252	3.02259	3.06878	3.06725	3.06556	3.0263	3.02371	3.02371	2.897	2.88833	2.87915	2.893	2.88448	2.87541	2.868	2.868	2.85798	2.91382	2.90527	2.89586	3.07282	3.07282	3.07115	3.03457	3.03215	3.02983	3.03098	3.02856	3.02597	3.01346	3.01057	3.01057	3.02943	3.02684	3.02684	2.98045	2.97673	2.97673	2.98793	2.98434	2.98068	2.9582	2.9582	2.95291	2.98612	2.98241
3.02222	3.02222	3.01968	3.0252	3.02259	3.02008	3.06725	3.06556	3.06389	3.02371	3.02371	3.02097	2.88833	2.87915	2.86905	2.88448	2.87541	2.87541	2.868	2.85798	2.85798	2.90527	2.89586	2.88578	3.07282	3.07115	3.07115	3.03215	3.02983	3.02983	3.02856	3.02597	3.02597	3.01057	3.01057	3.00762	3.02684	3.02684	3.02439	2.97673	2.97673	2.97301	2.98434	2.98068	2.97668	2.9582	2.95291	2.95291	2.98241	2.97864
3.02222	3.01968	3.01684	3.02259	3.02008	3.01744	3.06556	3.06389	3.06204	3.02371	3.02097	3.01818	2.87915	2.86905	2.85903	2.87541	2.87541	2.86541	2.85798	2.85798	2.8479	2.89586	2.88578	2.87577	3.07115	3.07115	3.06972	3.02983	3.02983	3.02737	3.02597	3.02597	3.02348	3.01057	3.00762	3.00443	3.02684	3.02439	3.02439	2.97673	2.97301	2.96888	2.98068	2.97668	2.97273	2.95291	2.95291	2.94764	2.97864	2.97468
3.01968	3.01684	3.01403	3.02008	3.01744	3.01485	3.06389	3.06204	3.06204	3.02097	3.01818	3.01818	2.86905	2.85903	2.85903	2.87541	2.86541	2.86541	2.85798	2.8479	2.83786	2.88578	2.87577	2.86575	3.07115	3.06972	3.06805	3.02983	3.02737	3.02737	3.02597	3.02348	3.02348	3.00762	3.00443	3.00443	3.02439	3.02439	3.02167	2.97301	2.96888	2.96888	2.97668	2.97273	2.96853	2.95291	2.94764	2.94764	2.97468	2.97053
3.01684	3.01403	3.01109	3.01744	3.01485	3.01485	3.06204	3.06204	3.06026	3.01818	3.01818	3.01524	2.85903	2.85903	2.849	2.86541	2.86541	2.85541	2.8479	2.83786	2.82776	2.87577	2.86575	2.8557	3.06972	3.06805	3.06805	3.02737	3.02737	3.02473	3.02348	3.02348	3.02098	3.00443	3.00443	3.00119	3.02439	3.02167	3.01907	2.96888	2.96888	2.96472	2.97273	2.96853	2.96419	2.94764	2.94764	2.94198	2.97053	2.96626
3.01403	3.01109	3.00809	3.01485	3.01485	3.012	3.06204	3.06026	3.05846	3.01818	3.01524	3.01524	2.85903	2.849	2.849	2.86541	2.85541	2.85541	2.83786	2.82776	2.81776	2.86575	2.8557	2.8557	3.06805	3.06805	3.06644	3.02737	3.02473	3.02473	3.02348	3.02098	3.01829	3.00443	3.00119	2.99781	3.02167	3.01907	3.01907	2.96888	2.96472	2.96472	2.96853	2.96419	2.95955	2.94764	2.94198	2.9361	2.96626	2.96626
3.01109	3.00809	3.0051	3.01485	3.012	3.00923	3.06026	3.05846	3.05659	3.01524	3.01524	3.01246	2.849	2.849	2.83895	2.85541	2.85541	2.84532	2.82776	2.81776	2.81776	2.8557	2.8557	2.84566	3.06805	3.06644	3.06644	3.02473	3.02473	3.02223	3.02098	3.01829	3.01829	3.00119	2.99781	2.99781	3.01907	3.01907	3.01623	2.96472	2.96472	2.96028	2.96419	2.95955	2.95469	2.94198	2.9361	2.92957	2.96626	2.96171
3.00809	3.0051	3.0018	3.012	3.00923	3.00635	3.05846	3.05659	3.05468	3.01524	3.01246	3.01246	2.849	2.83895	2.83895	2.85541	2.84532	2.84532	2.81776	2.81776	2.80774	2.8557	2.84566	2.84566	3.06644	3.06644	3.06487	3.02473	3.02223	3.02223	3.01829	3.01829	3.01555	2.99781	2.99781	2.99428	3.01907	3.01623	3.01342	2.96472	2.96028	2.95567	2.95955	2.95469	2.94956	2.9361	2.92957	2.92289	2.96171	2.96171
3.0051	3.0018	2.99864	3.00923	3.00635	3.00336	3.05659	3.05468	3.0529	3.01246	3.01246	3.00935	2.83895	2.83895	2.82895	2.84532	2.84532	2.83528	2.81776	2.80774	2.79765	2.84566	2.84566	2.83559	3.06644	3.06487	3.06487	3.02223	3.02223	3.01958	3.01829	3.01555	3.01555	2.99781	2.99428	2.99428	3.01623	3.01342	3.01033	2.96028	2.95567	2.95567	2.95469	2.94956	2.9442	2.92957	2.92289	2.91558	2.96171	2.95692
3.0018	2.99864	2.99864	3.00635	3.00336	3.00029	3.05468	3.0529	3.0529	3.01246	3.00935	3.00626	2.83895	2.82895	2.82895	2.84532	2.83528	2.82527	2.80774	2.79765	2.78746	2.84566	2.83559	2.82552	3.06487	3.06487	3.06308	3.02223	3.01958	3.01681	3.01555	3.01555	3.01276	2.99428	2.99428	2.99076	3.01342	3.01033	3.00725	2.95567	2.95567	2.9508	2.94956	2.9442	2.93858	2.92289	2.91558	2.90762	2.95692	2.95692
2.99864	2.99864	2.99526	3.00336	3.00029	2.99703	3.0529	3.0529	3.0509	3.00935	3.00626	3.00626	2.82895	2.82895	2.81884	2.83528	2.82527	2.82527	2.79765	2.78746	2.78746	2.83559	2.82552	2.81548	3.06487	3.06308	3.06148	3.01958	3.01681	3.01399	3.01555	3.01276	3.00995	2.99428	2.99076	2.98685	3.01033	3.00725	3.0041	2.95567	2.9508	2.94584	2.9442	2.93858	2.93858	2.91558	2.90762	2.90762	2.95692	2.95213
2.99864	2.99526	2.9918	3.00029	2.99703	2.9936	3.0529	3.0509	3.0509	3.00626	3.00626	3.0031	2.82895	2.81884	2.80872	2.82527	2.82527	2.8152	2.78746	2.78746	2.77745	2.82552	2.81548	2.80546	3.06308	3.06148	3.06148	3.01681	3.01399	3.01111	3.01276	3.00995	3.00683	2.99076	2.98685	2.98685	3.00725	3.0041	3.0041	2.9508	2.94584	2.94035	2.93858	2.93858	2.9326	2.90762	2.90762	2.89927	2.95213	2.94678
2.99526	2.9918	2.98802	2.99703	2.9936	2.99031	3.0509	3.0509	3.04879	3.00626	3.0031	2.99962	2.81884	2.80872	2.7986	2.82527	2.8152	2.8152	2.78746	2.77745	2.77745	2.81548	2.80546	2.79526	3.06148	3.06148	3.05972	3.01399	3.01111	3.01111	3.00995	3.00683	3.00375	2.98685	2.98685	2.98304	3.0041	3.0041	3.00095	2.94584	2.94035	2.93477	2.93858	2.9326	2.92632	2.90762	2.89927	2.89927	2.94678	2.94678
2.9918	2.98802	2.98425	2.9936	2.99031	2.98694	3.0509	3.04879	3.04674	3.0031	2.99962	2.99962	2.80872	2.7986	2.78851	2.8152	2.8152	2.80519	2.77745	2.77745	2.76729	2.80546	2.79526	2.78518	3.06148	3.05972	3.05814	3.01111	3.01111	3.00822	3.00683	3.00375	3.00066	2.98685	2.98304	2.97876	3.0041	3.00095	2.99754	2.94035	2.93477	2.93477	2.9326	2.92632	2.91954	2.89927	2.89927	2.89018	2.94678	2.94138
2.98802	2.98425	2.98043	2.99031	2.98694	2.98316	3.04879	3.04674	3.04483	2.99962	2.99962	2.99602	2.7986	2.78851	2.77849	2.8152	2.80519	2.79506	2.77745	2.76729	2.76729	2.79526	2.78518	2.78518	3.05972	3.05814	3.05814	3.01111	3.00822	3.005	3.00375	3.00066	2.99724	2.98304	2.97876	2.97461	3.00095	2.99754	2.99754	2.93477	2.93477	2.92869	2.92632	2.91954	2.91248	2.89927	2.89018	2.88028	2.94138	2.94138
2.98425	2.98043	2.9763	2.98694	2.98316	2.97932	3.04674	3.04483	3.04249	2.99962	2.99602	2.99602	2.78851	2.77849	2.76847	2.80519	2.79506	2.79506	2.76729	2.76729	2.75723	2.78518	2.78518	2.77489	3.05814	3.05814	3.0563	3.00822	3.005	3.00194	3.00066	2.99724	2.99724	2.97876	2.97461	2.97461	2.99754	2.99754	2.99407	2.93477	2.92869	2.92236	2.91954	2.91248	2.91248	2.89018	2.88028	2.87025	2.94138	2.93546
2.98043	2.9763	2.9763	2.98316	2.97932	2.97932	3.04483	3.04249	3.04028	2.99602	2.99602	2.99258	2.77849	2.76847	2.75844	2.79506	2.79506	2.78485	2.76729	2.75723	2.74717	2.78518	2.77489	2.76487	3.05814	3.0563	3.0563	3.005	3.00194	2.9985	2.99724	2.99724	2.99389	2.97461	2.97461	2.97	2.99754	2.99407	2.99051	2.92869	2.92236	2.91565	2.91248	2.91248	2.90469	2.88028	2.87025	2.87025	2.93546	2.92961
2.9763	2.9763	2.97204	2.97932	2.97932	2.97528	3.04249	3.04028	3.04028	2.99602	2.99258	2.98868	2.76847	2.75844	2.7484	2.79506	2.78485	2.77482	2.75723	2.74717	2.73705	2.77489	2.76487	2.76487	3.0563	3.0563	3.05447	3.00194	2.9985	2.99493	2.99724	2.99389	2.99032	2.97461	2.97	2.9653	2.99407	2.99051	2.98661	2.92236	2.91565	2.91565	2.91248	2.90469	2.89638	2.87025	2.87025	2.8602	2.92961	2.92292
2.9763	2.97204	2.96753	2.97932	2.97528	2.97119	3.04028	3.04028	3.03795	2.99258	2.98868	2.98868	2.75844	2.7484	2.73835	2.78485	2.77482	2.77482	2.74717	2.73705	2.72695	2.76487	2.76487	2.75483	3.0563	3.05447	3.05447	2.9985	2.99493	2.9915	2.99389	2.99032	2.99032	2.97	2.9653	2.9653	2.99051	2.98661	2.9827	2.91565	2.91565	2.90855	2.90469	2.89638	2.89638	2.87025	2.8602	2.85011	2.92292	2.91597
2.97204	2.96753	2.96278	2.97528	2.97119	2.96692	3.04028	3.03795	3.03577	2.98868	2.98868	2.98468	2.7484	2.73835	2.72835	2.77482	2.77482	2.76482	2.73705	2.72695	2.71687	2.76487	2.75483	2.74481	3.05447	3.05447	3.05277	2.99493	2.9915	2.98759	2.99032	2.99032	2.98677	2.9653	2.9653	2.96048	2.98661	2.9827	2.97854	2.91565	2.90855	2.90078	2.89638	2.89638	2.88761	2.8602	2.85011	2.85011	2.91597	2.90873
2.96753	2.96278	2.96278	2.97119	2.96692	2.96233	3.03795	3.03577	3.0333	2.98868	2.98468	2.98468	2.73835	2.72835	2.71828	2.77482	2.76482	2.75472	2.72695	2.71687	2.70673	2.75483	2.74481	2.74481	3.05447	3.05277	3.05277	2.9915	2.98759	2.98379	2.99032	2.98677	2.98284	2.9653	2.96048	2.95528	2.9827	2.97854	2.97854	2.90855	2.90078	2.89261	2.89638	2.88761	2.87789	2.85011	2.85011	2.84002	2.90873	2.90073
2.96278	2.96278	2.95792	2.96692	2.96233	2.95758	3.03577	3.0333	3.03103	2.98468	2.98468	2.98044	2.72835	2.71828	2.70827	2.76482	2.75472	2.74467	2.71687	2.70673	2.69663	2.74481	2.74481	2.7348	3.05277	3.05277	3.05073	2.98759	2.98379	2.97983	2.98677	2.98284	2.97876	2.96048	2.95528	2.94974	2.97854	2.97854	2.97429	2.90078	2.89261	2.89261	2.88761	2.87789	2.86787	2.85011	2.84002	2.84002	2.90073	2.89241
2.96278	2.95792	2.95792	2.96233	2.95758	2.95266	3.0333	3.03103	3.03103	2.98468	2.98044	2.98044	2.71828	2.70827	2.69823	2.75472	2.74467	2.73452	2.70673	2.69663	2.68647	2.74481	2.7348	2.72475	3.05277	3.05073	3.05073	2.98379	2.97983	2.97539	2.98284	2.97876	2.97876	2.95528	2.94974	2.94974	2.97854	2.97429	2.96977	2.89261	2.89261	2.88363	2.87789	2.86787	2.86787	2.84002	2.84002	2.82996	2.89241	2.88328
2.95792	2.95792	2.95274	2.95758	2.95266	2.94759	3.03103	3.03103	3.02853	2.98044	2.98044	2.97616	2.70827	2.69823	2.68822	2.74467	2.73452	2.73452	2.69663	2.68647	2.67642	2.7348	2.72475	2.72475	3.05073	3.05073	3.04888	2.97983	2.97539	2.97539	2.97876	2.97876	2.9746	2.94974	2.94974	2.94388	2.97429	2.96977	2.96494	2.89261	2.88363	2.88363	2.86787	2.86787	2.8578	2.84002	2.82996	2.81992	2.88328	2.88328
2.95792	2.95274	2.94732	2.95266	2.94759	2.94213	3.03103	3.02853	3.02607	2.98044	2.97616	2.97154	2.69823	2.68822	2.67821	2.73452	2.73452	2.72447	2.68647	2.67642	2.6663	2.72475	2.72475	2.7147	3.05073	3.04888	3.04888	2.97539	2.97539	2.97098	2.97876	2.9746	2.9703	2.94974	2.94388	2.93783	2.96977	2.96494	2.96003	2.88363	2.88363	2.87378	2.86787	2.8578	2.8478	2.82996	2.81992	2.80988	2.88328	2.87353
2.95274	2.94732	2.94151	2.94759	2.94213	2.93631	3.02853	3.02607	3.02341	2.97616	2.97154	2.97154	2.68822	2.67821	2.67821	2.73452	2.72447	2.72447	2.67642	2.6663	2.6663	2.72475	2.7147	2.70467	3.04888	3.04888	3.04681	2.97539	2.97098	2.97098	2.9746	2.9703	2.96563	2.94388	2.93783	2.93783	2.96494	2.96003	2.95476	2.88363	2.87378	2.87378	2.8578	2.8478	2.8478	2.81992	2.80988	2.80988	2.87353	2.87353
2.94732	2.94151	2.93548	2.94213	2.93631	2.93021	3.02607	3.02341	3.02341	2.97154	2.97154	2.96672	2.67821	2.67821	2.66814	2.72447	2.72447	2.71439	2.6663	2.6663	2.65618	2.7147	2.70467	2.6946	3.04888	3.04681	3.04489	2.97098	2.97098	2.96624	2.9703	2.96563	2.9609	2.93783	2.93783	2.93142	2.96003	2.95476	2.95476	2.87378	2.87378	2.86377	2.8478	2.8478	2.83776	2.80988	2.80988	2.79984	2.87353	2.86343
2.94151	2.93548	2.93548	2.93631	2.93021	2.93021	3.02341	3.02341	3.02059	2.97154	2.96672	2.96672	2.67821	2.66814	2.65798	2.72447	2.71439	2.70438	2.6663	2.65618	2.64599	2.70467	2.6946	2.68458	3.04681	3.04489	3.04295	2.97098	2.96624	2.96135	2.96563	2.9609	2.95569	2.93783	2.93142	2.92446	2.95476	2.95476	2.94914	2.87378	2.86377	2.85375	2.8478	2.83776	2.83776	2.80988	2.79984	2.79984	2.86343	2.85333
2.93548	2.93548	2.92899	2.93021	2.93021	2.92382	3.02341	3.02059	3.02059	2.96672	2.96672	2.96159	2.66814	2.65798	2.64793	2.71439	2.70438	2.69433	2.65618	2.64599	2.63596	2.6946	2.68458	2.67446	3.04489	3.04295	3.04086	2.96624	2.96135	2.95613	2.9609	2.95569	2.95015	2.93142	2.92446	2.92446	2.95476	2.94914	2.94303	2.86377	2.85375	2.85375	2.83776	2.83776	2.82775	2.79984	2.79984	2.78977	2.85333	2.84329
2.93548	2.92899	2.92209	2.93021	2.92382	2.9171	3.02059	3.02059	3.01813	2.96672	2.96159	2.95636	2.65798	2.64793	2.63788	2.70438	2.69433	2.68418	2.64599	2.63596	2.62592	2.68458	2.67446	2.66437	3.04295	3.04086	3.0386	2.96135	2.95613	2.95077	2.95569	2.95015	2.94458	2.92446	2.92446	2.91703	2.94914	2.94303	2.93675	2.85375	2.85375	2.84373	2.83776	2.82775	2.8177	2.79984	2.78977	2.77973	2.84329	2.84329
2.92899	2.92209	2.91486	2.92382	2.9171	2.9171	3.02059	3.01813	3.01813	2.96159	2.95636	2.95065	2.64793	2.63788	2.62782	2.69433	2.68418	2.68418	2.63596	2.62592	2.6159	2.67446	2.66437	2.65417	3.04086	3.0386	3.03659	2.95613	2.95077	2.94465	2.95015	2.94458	2.93844	2.92446	2.91703	2.90914	2.94303	2.93675	2.93675	2.85375	2.84373	2.83373	2.82775	2.8177	2.80766	2.78977	2.77973	2.76971	2.84329	2.83329
2.92209	2.91486	2.90686	2.9171	2.9171	2.90981	3.01813	3.01813	3.01526	2.95636	2.95065	2.95065	2.63788	2.62782	2.61768	2.68418	2.68418	2.674	2.62592	2.6159	2.60589	2.66437	2.65417	2.64417	3.0386	3.03659	3.03433	2.95077	2.94465	2.94465	2.94458	2.93844	2.93207	2.91703	2.90914	2.90062	2.93675	2.93675	2.93006	2.84373	2.83373	2.8237	2.8177	2.80766	2.80766	2.77973	2.76971	2.76971	2.83329	2.82327
2.91486	2.90686	2.89848	2.9171	2.90981	2.90981	3.01813	3.01526	3.01223	2.95065	2.95065	2.9447	2.62782	2.61768	2.6075	2.68418	2.674	2.66398	2.6159	2.60589	2.59571	2.65417	2.64417	2.63417	3.03659	3.03433	3.03199	2.94465	2.94465	2.93854	2.93844	2.93207	2.92523	2.90914	2.90062	2.89134	2.93675	2.93006	2.92272	2.83373	2.8237	2.81366	2.80766	2.80766	2.79762	2.76971	2.76971	2.75953	2.82327	2.82327
2.90686	2.89848	2.88921	2.90981	2.90981	2.90211	3.01526	3.01223	3.00942	2.95065	2.9447	2.93818	2.61768	2.6075	2.6075	2.674	2.66398	2.65397	2.60589	2.59571	2.58558	2.64417	2.63417	2.62413	3.03433	3.03199	3.03199	2.94465	2.93854	2.93189	2.93207	2.92523	2.91772	2.90062	2.89134	2.89134	2.93006	2.92272	2.91499	2.8237	2.81366	2.81366	2.80766	2.79762	2.79762	2.76971	2.75953	2.74953	2.82327	2.81326
2.89848	2.88921	2.87921	2.90981	2.90211	2.90211	3.01223	3.00942	3.00942	2.9447	2.93818	2.93147	2.6075	2.6075	2.59742	2.66398	2.65397	2.64391	2.59571	2.58558	2.57556	2.63417	2.62413	2.614	3.03199	3.03199	3.0298	2.93854	2.93189	2.93189	2.92523	2.91772	2.90983	2.89134	2.89134	2.88133	2.92272	2.91499	2.90639	2.81366	2.81366	2.80361	2.79762	2.79762	2.78759	2.75953	2.74953	2.73946	2.81326	2.80318
2.88921	2.87921	2.87921	2.90211	2.90211	2.89378	3.00942	3.00942	3.00621	2.93818	2.93147	2.92416	2.6075	2.59742	2.58727	2.65397	2.64391	2.63386	2.58558	2.57556	2.56549	2.62413	2.614	2.614	3.03199	3.0298	3.02734	2.93189	2.93189	2.92488	2.91772	2.90983	2.90983	2.89134	2.88133	2.87129	2.91499	2.90639	2.89721	2.81366	2.80361	2.79347	2.79762	2.78759	2.77749	2.74953	2.73946	2.7294	2.80318	2.79316
2.87921	2.87921	2.86908	2.90211	2.89378	2.88491	3.00942	3.00621	3.00308	2.93147	2.92416	2.91641	2.59742	2.58727	2.57714	2.64391	2.63386	2.62383	2.57556	2.56549	2.55542	2.614	2.614	2.60397	3.0298	3.02734	3.02484	2.93189	2.92488	2.91712	2.90983	2.90983	2.90134	2.88133	2.87129	2.87129	2.90639	2.89721	2.88718	2.80361	2.79347	2.78343	2.78759	2.77749	2.76747	2.73946	2.7294	2.7294	2.79316	2.78314
2.87921	2.86908	2.85906	2.89378	2.88491	2.87521	3.00621	3.00308	2.9998	2.92416	2.91641	2.90807	2.58727	2.57714	2.56703	2.63386	2.62383	2.61377	2.56549	2.55542	2.54535	2.614	2.60397	2.59388	3.02734	3.02484	3.02484	2.92488	2.91712	2.91712	2.90983	2.90134	2.89191	2.87129	2.87129	2.86127	2.89721	2.88718	2.87717	2.79347	2.78343	2.78343	2.77749	2.76747	2.76747	2.7294	2.7294	2.71939	2.78314	2.77313
2.86908	2.85906	2.849	2.88491	2.87521	2.87521	3.00308	2.9998	2.9998	2.91641	2.90807	2.90807	2.57714	2.56703	2.55701	2.62383	2.61377	2.60377	2.55542	2.54535	2.54535	2.60397	2.59388	2.58378	3.02484	3.02484	3.02249	2.91712	2.91712	2.90901	2.90134	2.89191	2.89191	2.87129	2.86127	2.85124	2.88718	2.87717	2.86716	2.78343	2.78343	2.77342	2.76747	2.76747	2.75743	2.7294	2.71939	2.70931	2.77313	2.76301
2.85906	2.849	2.83894	2.87521	2.87521	2.86515	2.9998	2.9998	2.99645	2.90807	2.90807	2.89894	2.56703	2.55701	2.54683	2.61377	2.60377	2.59368	2.54535	2.54535	2.53523	2.59388	2.58378	2.57358	3.02484	3.02249	3.02249	2.91712	2.90901	2.90901	2.89191	2.89191	2.88191	2.86127	2.85124	2.84114	2.87717	2.86716	2.86716	2.78343	2.77342	2.76338	2.76747	2.75743	2.74733	2.71939	2.70931	2.70931	2.76301	2.753
2.849	2.83894	2.82889	2.87521	2.86515	2.85511	2.9998	2.99645	2.99645	2.90807	2.89894	2.89894	2.55701	2.54683	2.53678	2.60377	2.59368	2.59368	2.54535	2.53523	2.52499	2.58378	2.57358	2.56354	3.02249	3.02249	3.01981	2.90901	2.90901	2.90031	2.89191	2.88191	2.8719	2.85124	2.84114	2.83109	2.86716	2.86716	2.85714	2.77342	2.76338	2.75311	2.75743	2.74733	2.73719	2.70931	2.70931	2.69923	2.753	2.74295
2.83894	2.82889	2.81884	2.86515	2.85511	2.84509	2.99645	2.99645	2.99286	2.89894	2.89894	2.88907	2.54683	2.53678	2.52669	2.59368	2.59368	2.5836	2.53523	2.52499	2.51468	2.57358	2.56354	2.55341	3.02249	3.01981	3.01981	2.90901	2.90031	2.8906	2.88191	2.8719	2.8719	2.84114	2.83109	2.83109	2.86716	2.85714	2.84707	2.76338	2.75311	2.74309	2.74733	2.73719	2.72711	2.70931	2.69923	2.68901	2.74295	2.73289
2.82889	2.81884	2.80882	2.85511	2.84509	2.84509	2.99645	2.99286	2.98927	2.89894	2.88907	2.88907	2.53678	2.52669	2.51646	2.59368	2.5836	2.57349	2.52499	2.51468	2.50462	2.56354	2.55341	2.5432	3.01981	3.01981	3.01734	2.90031	2.8906	2.8805	2.8719	2.8719	2.86188	2.83109	2.83109	2.82104	2.85714	2.84707	2.84707	2.75311	2.74309	2.73308	2.73719	2.72711	2.71709	2.69923	2.68901	2.6789	2.73289	2.72278
2.81884	2.80882	2.80882	2.84509	2.84509	2.83509	2.99286	2.98927	2.98546	2.88907	2.88907	2.87901	2.52669	2.51646	2.50608	2.5836	2.57349	2.56339	2.51468	2.50462	2.50462	2.55341	2.5432	2.53297	3.01981	3.01734	3.01464	2.8906	2.8805	2.87038	2.8719	2.86188	2.85185	2.83109	2.82104	2.82104	2.84707	2.84707	2.83704	2.74309	2.73308	2.73308	2.72711	2.71709	2.70696	2.68901	2.6789	2.66888	2.72278	2.71268
2.80882	2.80882	2.79877	2.84509	2.83509	2.82508	2.98927	2.98546	2.98546	2.88907	2.87901	2.86899	2.51646	2.50608	2.49575	2.57349	2.56339	2.55333	2.50462	2.50462	2.4945	2.5432	2.53297	2.52282	3.01734	3.01464	3.01197	2.8805	2.87038	2.87038	2.86188	2.85185	2.85185	2.82104	2.82104	2.81098	2.84707	2.83704	2.83704	2.73308	2.73308	2.72306	2.71709	2.70696	2.70696	2.6789	2.66888	2.65885	2.71268	2.70268
2.80882	2.79877	2.79877	2.83509	2.82508	2.81508	2.98546	2.98546	2.98157	2.87901	2.86899	2.85899	2.50608	2.49575	2.49575	2.56339	2.55333	2.54326	2.50462	2.4945	2.48439	2.53297	2.52282	2.5127	3.01464	3.01197	3.01197	2.87038	2.87038	2.86032	2.85185	2.85185	2.84181	2.82104	2.81098	2.81098	2.83704	2.83704	2.82685	2.73308	2.72306	2.713	2.70696	2.70696	2.69675	2.66888	2.65885	2.65885	2.70268	2.69259
2.79877	2.79877	2.78877	2.82508	2.81508	2.81508	2.98546	2.98157	2.97734	2.86899	2.85899	2.84895	2.49575	2.49575	2.48574	2.55333	2.54326	2.5332	2.4945	2.48439	2.47431	2.52282	2.5127	2.50258	3.01197	3.01197	3.00906	2.87038	2.86032	2.85019	2.85185	2.84181	2.84181	2.81098	2.81098	2.80091	2.83704	2.82685	2.81685	2.72306	2.713	2.713	2.70696	2.69675	2.68675	2.65885	2.65885	2.64873	2.69259	2.68258
2.79877	2.78877	2.77875	2.81508	2.81508	2.80507	2.98157	2.97734	2.97303	2.85899	2.84895	2.83885	2.49575	2.48574	2.47571	2.54326	2.5332	2.52318	2.48439	2.47431	2.46427	2.5127	2.50258	2.4925	3.01197	3.00906	3.00618	2.86032	2.85019	2.85019	2.84181	2.84181	2.8317	2.81098	2.80091	2.79081	2.82685	2.81685	2.8068	2.713	2.713	2.70295	2.69675	2.68675	2.68675	2.65885	2.64873	2.63859	2.68258	2.67258
2.78877	2.77875	2.76874	2.81508	2.80507	2.80507	2.97734	2.97303	2.96854	2.84895	2.83885	2.82885	2.48574	2.47571	2.46551	2.5332	2.52318	2.51317	2.47431	2.46427	2.45408	2.50258	2.4925	2.48235	3.00906	3.00618	3.00321	2.85019	2.85019	2.84017	2.84181	2.8317	2.82163	2.80091	2.79081	2.79081	2.81685	2.8068	2.79669	2.713	2.70295	2.69282	2.68675	2.68675	2.6766	2.64873	2.63859	2.62855	2.67258	2.66241
2.77875	2.76874	2.76874	2.80507	2.80507	2.79503	2.97303	2.96854	2.9638	2.83885	2.82885	2.81884	2.47571	2.46551	2.45537	2.52318	2.51317	2.50304	2.46427	2.45408	2.44389	2.4925	2.48235	2.47234	3.00618	3.00321	3.00321	2.85019	2.84017	2.83017	2.8317	2.82163	2.81143	2.79081	2.79081	2.78072	2.8068	2.79669	2.78662	2.70295	2.69282	2.69282	2.68675	2.6766	2.66653	2.63859	2.62855	2.61835	2.66241	2.65238
2.76874	2.76874	2.75867	2.80507	2.79503	2.79503	2.96854	2.9638	2.9638	2.82885	2.81884	2.80878	2.46551	2.45537	2.4451	2.51317	2.50304	2.49299	2.45408	2.44389	2.43362	2.48235	2.47234	2.46227	3.00321	3.00321	2.99998	2.84017	2.83017	2.82008	2.82163	2.81143	2.80128	2.79081	2.78072	2.77069	2.79669	2.78662	2.77659	2.69282	2.69282	2.68282	2.6766	2.66653	2.66653	2.62855	2.61835	2.60825	2.65238	2.64233
2.76874	2.75867	2.75867	2.79503	2.79503	2.78491	2.9638	2.9638	2.95883	2.81884	2.80878	2.79869	2.45537	2.4451	2.43467	2.50304	2.49299	2.48289	2.44389	2.43362	2.42347	2.47234	2.46227	2.45201	3.00321	2.99998	2.99998	2.83017	2.82008	2.81005	2.81143	2.80128	2.79106	2.78072	2.77069	2.76062	2.78662	2.77659	2.76656	2.69282	2.68282	2.67273	2.66653	2.66653	2.65639	2.61835	2.60825	2.59813	2.64233	2.63227
2.75867	2.75867	2.74865	2.79503	2.78491	2.77491	2.9638	2.95883	2.95368	2.80878	2.79869	2.7886	2.4451	2.43467	2.42429	2.49299	2.48289	2.4727	2.43362	2.42347	2.41316	2.46227	2.45201	2.44196	2.99998	2.99998	2.99691	2.82008	2.81005	2.81005	2.80128	2.79106	2.79106	2.77069	2.76062	2.75059	2.77659	2.76656	2.76656	2.68282	2.67273	2.6626	2.66653	2.65639	2.64627	2.60825	2.59813	2.58788	2.63227	2.62219
2.75867	2.74865	2.73857	2.78491	2.77491	2.77491	2.95883	2.95368	2.94815	2.79869	2.7886	2.77858	2.43467	2.42429	2.4141	2.48289	2.4727	2.46236	2.42347	2.41316	2.40315	2.45201	2.44196	2.4319	2.99998	2.99691	2.99373	2.81005	2.81005	2.79994	2.79106	2.79106	2.78102	2.76062	2.75059	2.75059	2.76656	2.76656	2.75653	2.67273	2.6626	2.65235	2.65639	2.64627	2.6362	2.59813	2.58788	2.57775	2.62219	2.61199
2.74865	2.73857	2.72853	2.77491	2.77491	2.76489	2.95368	2.94815	2.94815	2.7886	2.77858	2.76856	2.42429	2.4141	2.40366	2.4727	2.46236	2.45215	2.41316	2.40315	2.39293	2.44196	2.4319	2.42163	2.99691	2.99373	2.99373	2.81005	2.79994	2.78985	2.79106	2.78102	2.77098	2.75059	2.75059	2.74057	2.76656	2.75653	2.74653	2.6626	2.65235	2.64212	2.64627	2.6362	2.6362	2.58788	2.57775	2.5677	2.61199	2.60197
2.73857	2.72853	2.72853	2.77491	2.76489	2.75489	2.94815	2.94815	2.94237	2.77858	2.76856	2.75845	2.4141	2.40366	2.39343	2.46236	2.45215	2.44179	2.40315	2.39293	2.3826	2.4319	2.42163	2.41162	2.99373	2.99373	2.99015	2.79994	2.78985	2.77979	2.78102	2.77098	2.76092	2.75059	2.74057	2.73056	2.75653	2.74653	2.73649	2.65235	2.64212	2.6321	2.6362	2.6362	2.62609	2.57775	2.5677	2.55753	2.60197	2.59183
2.72853	2.72853	2.71847	2.76489	2.75489	2.74488	2.94815	2.94237	2.93626	2.76856	2.75845	2.74845	2.40366	2.39343	2.38314	2.45215	2.44179	2.43161	2.39293	2.3826	2.37233	2.42163	2.41162	2.40125	2.99373	2.99015	2.98666	2.78985	2.77979	2.76978	2.77098	2.76092	2.76092	2.74057	2.73056	2.72048	2.74653	2.73649	2.72636	2.64212	2.6321	2.62205	2.6362	2.62609	2.61609	2.5677	2.55753	2.54735	2.59183	2.58171
2.72853	2.71847	2.70836	2.75489	2.74488	2.74488	2.94237	2.93626	2.93626	2.75845	2.74845	2.73844	2.39343	2.38314	2.37283	2.44179	2.43161	2.42159	2.3826	2.37233	2.36188	2.41162	2.40125	2.3911	2.99015	2.98666	2.98302	2.77979	2.76978	2.76978	2.76092	2.76092	2.75089	2.73056	2.72048	2.72048	2.73649	2.72636	2.71634	2.6321	2.62205	2.61189	2.62609	2.61609	2.606	2.55753	2.54735	2.53732	2.58171	2.57168
2.71847	2.70836	2.70836	2.74488	2.74488	2.73487	2.93626	2.93626	2.9297	2.74845	2.73844	2.72833	2.38314	2.37283	2.36258	2.43161	2.42159	2.41156	2.37233	2.36188	2.3514	2.40125	2.3911	2.38074	2.98666	2.98302	2.97911	2.76978	2.76978	2.75971	2.76092	2.75089	2.74084	2.72048	2.72048	2.71047	2.72636	2.71634	2.70624	2.62205	2.61189	2.60179	2.61609	2.606	2.59583	2.54735	2.53732	2.52721	2.57168	2.56142
2.70836	2.70836	2.69835	2.74488	2.73487	2.73487	2.93626	2.9297	2.92289	2.73844	2.72833	2.71833	2.37283	2.36258	2.35205	2.42159	2.41156	2.40151	2.36188	2.3514	2.34126	2.3911	2.38074	2.37065	2.98302	2.97911	2.97911	2.76978	2.75971	2.75971	2.75089	2.74084	2.73084	2.72048	2.71047	2.70044	2.71634	2.70624	2.69605	2.61189	2.60179	2.59174	2.606	2.59583	2.58576	2.53732	2.52721	2.51704	2.56142	2.55116
2.70836	2.69835	2.68832	2.73487	2.73487	2.72473	2.9297	2.92289	2.92289	2.72833	2.71833	2.70821	2.36258	2.35205	2.34159	2.41156	2.40151	2.39113	2.3514	2.34126	2.33103	2.38074	2.37065	2.3605	2.97911	2.97911	2.9751	2.75971	2.75971	2.74967	2.74084	2.73084	2.73084	2.71047	2.70044	2.69044	2.70624	2.69605	2.68594	2.60179	2.59174	2.58173	2.59583	2.58576	2.58576	2.52721	2.51704	2.50696	2.55116	2.54115
2.69835	2.68832	2.68832	2.73487	2.72473	2.71464	2.92289	2.92289	2.91548	2.71833	2.70821	2.69813	2.35205	2.34159	2.33147	2.40151	2.39113	2.38106	2.34126	2.33103	2.32025	2.37065	2.3605	2.35038	2.97911	2.9751	2.97096	2.75971	2.74967	2.73953	2.73084	2.73084	2.72071	2.70044	2.69044	2.68032	2.69605	2.68594	2.6759	2.59174	2.58173	2.5717	2.58576	2.58576	2.57571	2.51704	2.50696	2.49677	2.54115	2.54115
2.68832	2.68832	2.67822	2.72473	2.71464	2.71464	2.92289	2.91548	2.90756	2.70821	2.69813	2.68807	2.34159	2.33147	2.32095	2.39113	2.38106	2.3706	2.33103	2.32025	2.31006	2.3605	2.35038	2.34026	2.9751	2.97096	2.96663	2.74967	2.73953	2.73953	2.73084	2.72071	2.7107	2.69044	2.68032	2.67019	2.68594	2.6759	2.6759	2.58173	2.5717	2.5616	2.58576	2.57571	2.56557	2.50696	2.49677	2.48665	2.54115	2.53101
2.68832	2.67822	2.6682	2.71464	2.71464	2.70454	2.91548	2.90756	2.89902	2.69813	2.68807	2.68807	2.33147	2.32095	2.31064	2.38106	2.3706	2.36051	2.32025	2.31006	2.29978	2.35038	2.34026	2.32982	2.97096	2.96663	2.96203	2.73953	2.73953	2.72944	2.72071	2.7107	2.7107	2.68032	2.67019	2.66017	2.6759	2.6759	2.66584	2.5717	2.5616	2.55148	2.57571	2.56557	2.55536	2.49677	2.48665	2.47639	2.53101	2.52085
2.67822	2.6682	2.65815	2.71464	2.70454	2.69453	2.90756	2.89902	2.89902	2.68807	2.68807	2.67796	2.32095	2.31064	2.30052	2.3706	2.36051	2.3505	2.31006	2.29978	2.2896	2.34026	2.32982	2.31953	2.96663	2.96203	2.9571	2.73953	2.72944	2.7193	2.7107	2.7107	2.70068	2.67019	2.66017	2.65012	2.6759	2.66584	2.65581	2.5616	2.55148	2.54126	2.56557	2.55536	2.54512	2.48665	2.47639	2.47639	2.52085	2.51078
2.6682	2.65815	2.64815	2.70454	2.69453	2.68452	2.89902	2.89902	2.88987	2.68807	2.67796	2.66791	2.31064	2.30052	2.2905	2.36051	2.3505	2.34033	2.29978	2.2896	2.27935	2.32982	2.31953	2.31953	2.96203	2.9571	2.9571	2.72944	2.7193	2.7193	2.7107	2.70068	2.69055	2.66017	2.65012	2.65012	2.66584	2.65581	2.64568	2.55148	2.54126	2.53126	2.55536	2.54512	2.53511	2.47639	2.47639	2.46632	2.51078	2.50063
2.65815	2.64815	2.63812	2.69453	2.68452	2.6745	2.89902	2.88987	2.87972	2.67796	2.66791	2.66791	2.30052	2.2905	2.28022	2.3505	2.34033	2.33023	2.2896	2.27935	2.26902	2.31953	2.31953	2.30935	2.9571	2.9571	2.9522	2.7193	2.7193	2.70926	2.70068	2.69055	2.68054	2.65012	2.65012	2.64006	2.65581	2.64568	2.6356	2.54126	2.53126	2.52125	2.54512	2.53511	2.52487	2.47639	2.46632	2.45628	2.50063	2.49054
2.64815	2.63812	2.62805	2.68452	2.6745	2.6645	2.88987	2.87972	2.87972	2.66791	2.66791	2.65791	2.2905	2.28022	2.27004	2.34033	2.33023	2.32023	2.27935	2.26902	2.25883	2.31953	2.30935	2.29904	2.9571	2.9522	2.94683	2.7193	2.70926	2.69919	2.69055	2.68054	2.67032	2.65012	2.64006	2.62995	2.64568	2.6356	2.62545	2.53126	2.52125	2.52125	2.53511	2.52487	2.51471	2.46632	2.45628	2.4462	2.49054	2.48034
2.63812	2.62805	2.61803	2.6745	2.6645	2.65444	2.87972	2.87972	2.87975	2.66791	2.65791	2.64788	2.28022	2.27004	2.25991	2.33023	2.32023	2.30993	2.26902	2.25883	2.24879	2.30935	2.29904	2.28899	2.9522	2.94683	2.94683	2.70926	2.69919	2.69919	2.68054	2.67032	2.67032	2.64006	2.62995	2.61976	2.6356	2.62545	2.61528	2.52125	2.52125	2.51123	2.52487	2.51471	2.50453	2.45628	2.4462	2.43606	2.48034	2.47026
2.62805	2.61803	2.60798	2.6645	2.65444	2.6443	2.87972	2.87975	2.8697	2.65791	2.64788	2.63779	2.27004	2.25991	2.24928	2.32023	2.30993	2.29964	2.25883	2.24879	2.2387	2.29904	2.28899	2.27893	2.94683	2.94683	2.94104	2.69919	2.69919	2.68914	2.67032	2.67032	2.66026	2.62995	2.61976	2.60967	2.62545	2.61528	2.61528	2.52125	2.51123	2.50115	2.51471	2.50453	2.50453	2.4462	2.43606	2.42587	2.47026	2.46022
2.61803	2.60798	2.59783	2.65444	2.6443	2.63429	2.87975	2.8697	2.85966	2.64788	2.63779	2.62778	2.25991	2.24928	2.23889	2.30993	2.29964	2.28943	2.24879	2.2387	2.22806	2.28899	2.27893	2.26891	2.94683	2.94104	2.93508	2.69919	2.68914	2.6791	2.67032	2.66026	2.65019	2.61976	2.60967	2.59966	2.61528	2.61528	2.6052	2.51123	2.50115	2.4911	2.50453	2.50453	2.49442	2.43606	2.42587	2.41552	2.46022	2.4501
2.60798	2.59783	2.58774	2.6443	2.63429	2.62429	2.8697	2.85966	2.84962	2.63779	2.62778	2.61766	2.24928	2.23889	2.2286	2.29964	2.28943	2.28943	2.2387	2.22806	2.21804	2.27893	2.26891	2.25846	2.94104	2.93508	2.92862	2.68914	2.6791	2.66904	2.66026	2.65019	2.64018	2.60967	2.59966	2.58963	2.61528	2.6052	2.59497	2.50115	2.4911	2.48101	2.50453	2.49442	2.48433	2.42587	2.41552	2.4055	2.4501	2.43975
2.59783	2.58774	2.58774	2.63429	2.62429	2.61425	2.85966	2.84962	2.83958	2.62778	2.61766	2.60758	2.23889	2.2286	2.21804	2.28943	2.28943	2.27922	2.22806	2.21804	2.20792	2.26891	2.25846	2.24819	2.93508	2.92862	2.92165	2.6791	2.66904	2.65893	2.65019	2.64018	2.63001	2.59966	2.58963	2.58963	2.6052	2.59497	2.58474	2.4911	2.48101	2.47095	2.49442	2.48433	2.47417	2.41552	2.4055	2.39509	2.43975	2.42972
2.58774	2.58774	2.57766	2.62429	2.61425	2.60419	2.84962	2.83958	2.83958	2.61766	2.60758	2.59744	2.2286	2.21804	2.20743	2.28943	2.27922	2.26866	2.21804	2.20792	2.19754	2.25846	2.24819	2.23753	2.92862	2.92165	2.92165	2.66904	2.65893	2.65893	2.64018	2.63001	2.61988	2.58963	2.58963	2.57962	2.59497	2.58474	2.58474	2.48101	2.47095	2.47095	2.48433	2.47417	2.464	2.4055	2.39509	2.38505	2.42972	2.4195
2.58774	2.57766	2.56762	2.61425	2.60419	2.59397	2.83958	2.83958	2.82956	2.60758	2.59744	2.58734	2.21804	2.20743	2.19742	2.27922	2.26866	2.25808	2.20792	2.19754	2.18736	2.24819	2.23753	2.22728	2.92165	2.92165	2.91414	2.65893	2.65893	2.64877	2.63001	2.61988	2.60984	2.58963	2.57962	2.56958	2.58474	2.58474	2.57452	2.47095	2.47095	2.46088	2.47417	2.464	2.454	2.39509	2.38505	2.37471	2.4195	2.40936
2.57766	2.56762	2.55755	2.60419	2.59397	2.58396	2.83958	2.82956	2.81942	2.59744	2.58734	2.57728	2.20743	2.19742	2.18656	2.26866	2.25808	2.24788	2.19754	2.18736	2.17727	2.23753	2.22728	2.2172	2.92165	2.91414	2.90622	2.65893	2.64877	2.63853	2.61988	2.60984	2.59976	2.57962	2.56958	2.55957	2.58474	2.57452	2.56433	2.47095	2.46088	2.45084	2.464	2.454	2.44369	2.38505	2.37471	2.36445	2.40936	2.3993
2.56762	2.55755	2.54738	2.59397	2.58396	2.57386	2.82956	2.81942	2.8094	2.58734	2.57728	2.56711	2.19742	2.18656	2.17653	2.25808	2.24788	2.2374	2.18736	2.17727	2.16628	2.22728	2.2172	2.20679	2.91414	2.90622	2.89748	2.64877	2.63853	2.62848	2.60984	2.59976	2.58967	2.56958	2.55957	2.54947	2.57452	2.56433	2.55419	2.46088	2.45084	2.44073	2.454	2.44369	2.43365	2.37471	2.36445	2.35427	2.3993	2.38929
2.55755	2.54738	2.54738	2.58396	2.57386	2.5637	2.81942	2.8094	2.7993	2.57728	2.56711	2.55694	2.18656	2.17653	2.16591	2.24788	2.2374	2.22718	2.17727	2.16628	2.15626	2.2172	2.20679	2.19663	2.90622	2.89748	2.88788	2.63853	2.62848	2.62848	2.59976	2.58967	2.5796	2.55957	2.54947	2.54947	2.56433	2.55419	2.5439	2.45084	2.44073	2.43061	2.44369	2.43365	2.42365	2.36445	2.35427	2.344	2.38929	2.37929
2.54738	2.54738	2.53723	2.57386	2.5637	2.55357	2.8094	2.7993	2.7993	2.56711	2.55694	2.5469	2.17653	2.16591	2.15534	2.2374	2.22718	2.2167	2.16628	2.15626	2.14591	2.20679	2.19663	2.18645	2.89748	2.88788	2.88788	2.62848	2.62848	2.61844	2.58967	2.5796	2.56955	2.54947	2.54947	2.53931	2.55419	2.5439	2.53375	2.44073	2.43061	2.42013	2.43365	2.42365	2.4133	2.35427	2.344	2.33354	2.37929	2.36929
2.54738	2.53723	2.52721	2.5637	2.55357	2.54337	2.7993	2.7993	2.78926	2.55694	2.5469	2.53688	2.16591	2.15534	2.14479	2.22718	2.2167	2.20619	2.15626	2.14591	2.13576	2.19663	2.18645	2.17599	2.88788	2.88788	2.87785	2.62848	2.61844	2.60826	2.5796	2.56955	2.5595	2.54947	2.53931	2.529	2.5439	2.53375	2.52368	2.43061	2.42013	2.40987	2.42365	2.4133	2.40312	2.344	2.33354	2.32307	2.36929	2.35912
2.53723	2.52721	2.51713	2.55357	2.54337	2.53326	2.7993	2.78926	2.779	2.5469	2.53688	2.5267	2.15534	2.14479	2.13442	2.2167	2.20619	2.19584	2.14591	2.13576	2.12508	2.18645	2.17599	2.16525	2.88788	2.87785	2.87785	2.61844	2.60826	2.59823	2.56955	2.5595	2.54939	2.53931	2.529	2.51898	2.53375	2.52368	2.51356	2.42013	2.40987	2.40987	2.4133	2.40312	2.39286	2.33354	2.32307	2.31277	2.35912	2.34901
2.52721	2.51713	2.50712	2.54337	2.53326	2.52324	2.78926	2.779	2.779	2.53688	2.5267	2.51651	2.14479	2.13442	2.13442	2.20619	2.19584	2.18582	2.13576	2.12508	2.11394	2.17599	2.16525	2.15517	2.87785	2.87785	2.86782	2.60826	2.59823	2.58794	2.5595	2.54939	2.53923	2.529	2.51898	2.50896	2.52368	2.51356	2.50347	2.40987	2.40987	2.39985	2.40312	2.39286	2.38254	2.32307	2.31277	2.30269	2.34901	2.33885
2.51713	2.50712	2.49678	2.53326	2.52324	2.52324	2.779	2.779	2.769	2.5267	2.51651	2.50626	2.13442	2.13442	2.12414	2.19584	2.18582	2.17516	2.12508	2.11394	2.10309	2.16525	2.15517	2.14475	2.87785	2.86782	2.85782	2.59823	2.58794	2.57792	2.54939	2.53923	2.52919	2.51898	2.50896	2.49871	2.51356	2.50347	2.49342	2.40987	2.39985	2.38984	2.39286	2.38254	2.37241	2.31277	2.30269	2.29181	2.33885	2.32863
2.50712	2.49678	2.48666	2.52324	2.52324	2.51317	2.779	2.769	2.75892	2.51651	2.50626	2.49608	2.13442	2.12414	2.11411	2.18582	2.17516	2.1647	2.11394	2.10309	2.09237	2.15517	2.14475	2.1345	2.86782	2.85782	2.84775	2.58794	2.57792	2.56791	2.53923	2.52919	2.51903	2.50896	2.49871	2.48868	2.50347	2.49342	2.4834	2.39985	2.38984	2.37979	2.38254	2.37241	2.36214	2.30269	2.29181	2.28168	2.32863	2.31843
2.49678	2.48666	2.47655	2.52324	2.51317	2.50306	2.769	2.75892	2.75892	2.50626	2.49608	2.48604	2.12414	2.11411	2.10355	2.17516	2.1647	2.15466	2.10309	2.09237	2.08139	2.14475	2.1345	2.12415	2.85782	2.84775	2.83772	2.57792	2.56791	2.55773	2.52919	2.51903	2.50886	2.49871	2.48868	2.47842	2.49342	2.4834	2.47338	2.38984	2.37979	2.36965	2.37241	2.36214	2.35154	2.29181	2.28168	2.28168	2.31843	2.30821
2.48666	2.47655	2.46628	2.51317	2.50306	2.49276	2.75892	2.75892	2.74887	2.49608	2.48604	2.47592	2.11411	2.10355	2.09332	2.1647	2.15466	2.14461	2.09237	2.08139	2.07074	2.1345	2.12415	2.11351	2.84775	2.83772	2.82771	2.56791	2.55773	2.54769	2.51903	2.50886	2.49883	2.48868	2.47842	2.46834	2.4834	2.47338	2.46329	2.37979	2.36965	2.35951	2.36214	2.35154	2.34145	2.28168	2.28168	2.27144	2.30821	2.29813
2.47655	2.46628	2.45626	2.50306	2.49276	2.48269	2.75892	2.74887	2.74887	2.48604	2.47592	2.46571	2.10355	2.09332	2.08323	2.15466	2.14461	2.13407	2.08139	2.07074	2.0604	2.12415	2.11351	2.10346	2.83772	2.82771	2.81766	2.55773	2.54769	2.53751	2.50886	2.49883	2.4888	2.47842	2.46834	2.45813	2.47338	2.46329	2.45328	2.36965	2.35951	2.34927	2.35154	2.34145	2.33133	2.28168	2.27144	2.26091	2.29813	2.28808
2.46628	2.45626	2.4459	2.49276	2.48269	2.47258	2.74887	2.74887	2.73873	2.47592	2.46571	2.45548	2.09332	2.08323	2.07234	2.14461	2.13407	2.12397	2.07074	2.0604	2.04981	2.11351	2.10346	2.09249	2.82771	2.81766	2.80764	2.54769	2.53751	2.52745	2.49883	2.4888	2.47873	2.46834	2.45813	2.44786	2.46329	2.45328	2.44326	2.35951	2.34927	2.3391	2.34145	2.33133	2.32091	2.27144	2.26091	2.25048	2.28808	2.27798
2.45626	2.4459	2.43559	2.48269	2.47258	2.46255	2.74887	2.73873	2.72866	2.46571	2.45548	2.44505	2.08323	2.07234	2.06161	2.13407	2.12397	2.11361	2.0604	2.04981	2.03977	2.10346	2.09249	2.08205	2.81766	2.80764	2.79764	2.53751	2.52745	2.51726	2.4888	2.47873	2.46847	2.45813	2.44786	2.44786	2.45328	2.44326	2.43324	2.34927	2.3391	2.32893	2.33133	2.32091	2.31054	2.26091	2.25048	2.24006	2.27798	2.26784
2.4459	2.43559	2.42551	2.47258	2.46255	2.45215	2.73873	2.72866	2.72866	2.45548	2.44505	2.43484	2.07234	2.06161	2.05127	2.12397	2.11361	2.10285	2.04981	2.03977	2.02933	2.09249	2.08205	2.07179	2.80764	2.79764	2.79764	2.52745	2.51726	2.50709	2.47873	2.46847	2.45842	2.44786	2.44786	2.43759	2.44326	2.43324	2.42322	2.3391	2.32893	2.31883	2.32091	2.31054	2.29963	2.25048	2.24006	2.22946	2.26784	2.25782
2.43559	2.42551	2.41532	2.46255	2.45215	2.44201	2.72866	2.72866	2.71855	2.44505	2.43484	2.42466	2.06161	2.05127	2.04059	2.11361	2.10285	2.09281	2.03977	2.02933	2.0187	2.08205	2.07179	2.06092	2.79764	2.79764	2.78764	2.51726	2.50709	2.49695	2.46847	2.45842	2.44815	2.44786	2.43759	2.42741	2.43324	2.42322	2.41305	2.32893	2.31883	2.30837	2.31054	2.29963	2.28939	2.24006	2.22946	2.21886	2.25782	2.24761
2.42551	2.41532	2.40531	2.45215	2.44201	2.4319	2.72866	2.71855	2.71855	2.43484	2.42466	2.41464	2.05127	2.04059	2.0303	2.10285	2.09281	2.08225	2.02933	2.0187	2.00852	2.07179	2.06092	2.05072	2.79764	2.78764	2.77756	2.50709	2.49695	2.48686	2.45842	2.44815	2.43812	2.43759	2.42741	2.41706	2.42322	2.41305	2.40299	2.31883	2.30837	2.29805	2.29963	2.28939	2.27885	2.22946	2.21886	2.20829	2.24761	2.23725
2.41532	2.40531	2.39506	2.44201	2.4319	2.42172	2.71855	2.71855	2.70843	2.42466	2.41464	2.40459	2.04059	2.0303	2.01988	2.09281	2.08225	2.07132	2.0187	2.00852	2.02883	2.06092	2.05072	2.0404	2.78764	2.77756	2.76754	2.49695	2.48686	2.47665	2.44815	2.43812	2.42788	2.42741	2.41706	2.40663	2.41305	2.40299	2.39285	2.30837	2.29805	2.288	2.28939	2.27885	2.26864	2.21886	2.20829	2.19806	2.23725	2.22683
2.40531	2.39506	2.38492	2.4319	2.42172	2.42172	2.71855	2.70843	2.69837	2.41464	2.40459	2.39451	2.0303	2.01988	2.00973	2.08225	2.07132	2.06087	2.00852	2.02883	2.01724	2.05072	2.0404	2.03024	2.77756	2.76754	2.76754	2.48686	2.47665	2.47665	2.43812	2.42788	2.4175	2.41706	2.40663	2.39649	2.40299	2.39285	2.38273	2.29805	2.288	2.27773	2.27885	2.26864	2.2579	2.20829	2.19806	2.18803	2.22683	2.21658
2.39506	2.38492	2.37459	2.42172	2.42172	2.41153	2.70843	2.69837	2.68832	2.40459	2.39451	2.39451	2.01988	2.00973	2.03167	2.07132	2.06087	2.05052	2.02883	2.01724	2.00646	2.0404	2.03024	2.0196	2.76754	2.76754	2.75744	2.47665	2.47665	2.46633	2.42788	2.4175	2.40731	2.40663	2.39649	2.38638	2.39285	2.38273	2.37225	2.288	2.27773	2.26722	2.26864	2.2579	2.24773	2.19806	2.18803	2.17773	2.21658	2.20639
2.38492	2.37459	2.36445	2.42172	2.41153	2.40115	2.69837	2.68832	2.67825	2.39451	2.39451	2.38425	2.00973	2.03167	2.01953	2.06087	2.05052	2.03997	2.01724	2.00646	1.99618	2.03024	2.0196	2.00875	2.76754	2.75744	2.75744	2.47665	2.46633	2.45626	2.4175	2.40731	2.39698	2.39649	2.38638	2.37607	2.38273	2.37225	2.36212	2.27773	2.26722	2.25721	2.2579	2.24773	2.23762	2.18803	2.17773	2.16657	2.20639	2.19613
2.37459	2.36445	2.35409	2.41153	2.40115	2.39113	2.68832	2.67825	2.67825	2.39451	2.38425	2.37391	2.03167	2.01953	2.00692	2.05052	2.03997	2.02972	2.00646	1.99618	1.99956	2.0196	2.00875	2.02458	2.75744	2.75744	2.74743	2.46633	2.45626	2.44616	2.40731	2.39698	2.38682	2.38638	2.37607	2.36598	2.37225	2.36212	2.35196	2.26722	2.25721	2.24697	2.24773	2.23762	2.22747	2.17773	2.16657	2.1558	2.19613	2.18588
2.36445	2.35409	2.34391	2.40115	2.39113	2.38105	2.67825	2.67825	2.66816	2.38425	2.37391	2.36372	2.01953	2.00692	1.99665	2.03997	2.02972	2.0192	1.99618	1.99956	1.99959	2.00875	2.02458	2.01358	2.75744	2.74743	2.73732	2.45626	2.44616	2.43608	2.39698	2.38682	2.37644	2.37607	2.36598	2.35591	2.36212	2.35196	2.3418	2.25721	2.24697	2.23693	2.23762	2.22747	2.21689	2.16657	2.1558	2.14526	2.18588	2.17581
2.35409	2.34391	2.33381	2.39113	2.38105	2.37087	2.67825	2.66816	2.65806	2.37391	2.36372	2.35369	2.00692	1.99665	1.99978	2.02972	2.0192	2.00855	1.99956	1.99959	2	2.02458	2.01358	2.00233	2.74743	2.73732	2.7272	2.44616	2.43608	2.4259	2.38682	2.37644	2.36639	2.36598	2.35591	2.34587	2.35196	2.3418	2.3317	2.24697	2.23693	2.22665	2.22747	2.21689	2.20644	2.1558	2.14526	2.13368	2.17581	2.16553
2.34391	2.33381	2.32348	2.38105	2.37087	2.36041	2.66816	2.65806	2.64799	2.36372	2.35369	2.34316	1.99665	1.99978	1.99958	2.0192	2.00855	2.02601	1.99959	2	2.00023	2.01358	2.00233	1.99965	2.73732	2.7272	2.71717	2.43608	2.4259	2.41588	2.37644	2.36639	2.35604	2.35591	2.34587	2.33561	2.3418	2.3317	2.32118	2.23693	2.22665	2.21659	2.21689	2.20644	2.19594	2.14526	2.13368	2.1221	2.16553	2.15502
2.33381	2.32348	2.31316	2.37087	2.36041	2.35027	2.65806	2.64799	2.63794	2.35369	2.34316	2.33302	1.99978	1.99958	1.99963	2.00855	2.02601	2.01325	2	2.00023	1.99985	2.00233	1.99965	1.99959	2.7272	2.71717	2.71717	2.4259	2.41588	2.40574	2.36639	2.35604	2.35604	2.34587	2.33561	2.32514	2.3317	2.32118	2.31112	2.22665	2.21659	2.20599	2.20644	2.19594	2.1857	2.13368	2.1221	2.11178	2.15502	2.14475
2.32348	2.31316	2.30286	2.36041	2.35027	2.34022	2.64799	2.63794	2.62785	2.34316	2.33302	2.32285	1.99958	1.99963	1.99985	2.02601	2.01325	2.0031	2.00023	1.99985	2.00023	1.99965	1.99959	1.99959	2.71717	2.71717	2.7071	2.41588	2.40574	2.39523	2.35604	2.35604	2.34565	2.33561	2.32514	2.31497	2.32118	2.31112	2.30095	2.21659	2.20599	2.19557	2.19594	2.1857	2.17454	2.1221	2.11178	2.1011	2.14475	2.13456
2.31316	2.30286	2.29275	2.35027	2.34022	2.32993	2.63794	2.62785	2.62785	2.33302	2.32285	2.31278	1.99963	1.99985	1.99973	2.01325	2.0031	1.99952	1.99985	2.00023	2.00002	1.99959	1.99959	1.99962	2.71717	2.7071	2.69694	2.40574	2.39523	2.3851	2.35604	2.34565	2.33529	2.32514	2.31497	2.30453	2.31112	2.30095	2.29072	2.20599	2.19557	2.18496	2.1857	2.17454	2.1644	2.11178	2.1011	2.08996	2.13456	2.12413
2.30286	2.29275	2.28251	2.34022	2.32993	2.3197	2.62785	2.62785	2.61778	2.32285	2.31278	2.30237	1.99985	1.99973	2.0001	2.0031	1.99952	1.99965	2.00023	2.00002	2.00002	1.99959	1.99962	1.99971	2.7071	2.69694	2.68687	2.39523	2.3851	2.37479	2.34565	2.33529	2.32502	2.31497	2.30453	2.29421	2.30095	2.29072	2.28031	2.19557	2.18496	2.17496	2.17454	2.1644	2.15374	2.1011	2.08996	2.07866	2.12413	2.1141
2.29275	2.28251	2.28251	2.32993	2.3197	2.3094	2.62785	2.61778	2.60759	2.31278	2.30237	2.2922	1.99973	2.0001	2.0001	1.99952	1.99965	1.99965	2.00002	2.00002	1.99969	1.99962	1.99971	2.00034	2.69694	2.68687	2.67681	2.3851	2.37479	2.36453	2.33529	2.32502	2.315	2.30453	2.29421	2.28378	2.29072	2.28031	2.26977	2.18496	2.17496	2.1648	2.1644	2.15374	2.14314	2.08996	2.07866	2.06859	2.1141	2.10353
2.28251	2.28251	2.2719	2.3197	2.3094	2.29923	2.61778	2.60759	2.59748	2.30237	2.2922	2.2817	2.0001	2.0001	2.00018	1.99965	1.99965	1.99968	2.00002	1.99969	2.00014	1.99971	2.00034	1.99964	2.68687	2.67681	2.66653	2.37479	2.36453	2.3545	2.32502	2.315	2.30473	2.29421	2.28378	2.27355	2.28031	2.26977	2.25955	2.17496	2.1648	2.15479	2.15374	2.14314	2.13205	2.07866	2.06859	2.05823	2.10353	2.09321
2.28251	2.2719	2.26153	2.3094	2.29923	2.28876	2.60759	2.59748	2.58748	2.2922	2.2817	2.27161	2.0001	2.00018	1.99969	1.99965	1.99968	1.99978	1.99969	2.00014	2.00019	2.00034	1.99964	2.00006	2.67681	2.66653	2.65652	2.36453	2.3545	2.34429	2.315	2.30473	2.29414	2.28378	2.27355	2.26324	2.26977	2.25955	2.24931	2.1648	2.15479	2.14429	2.14314	2.13205	2.12203	2.06859	2.05823	2.0467	2.09321	2.08304
2.2719	2.26153	2.25106	2.29923	2.28876	2.27873	2.59748	2.58748	2.57747	2.2817	2.27161	2.26148	2.00018	1.99969	2.0003	1.99968	1.99978	1.99978	2.00014	2.00019	2.00024	1.99964	2.00006	1.99998	2.66653	2.65652	2.6464	2.3545	2.34429	2.33418	2.30473	2.29414	2.284	2.27355	2.26324	2.25246	2.25955	2.24931	2.23877	2.15479	2.14429	2.13333	2.13205	2.12203	2.11072	2.05823	2.0467	2.03562	2.08304	2.073
2.26153	2.25106	2.24081	2.28876	2.27873	2.2686	2.58748	2.57747	2.56746	2.27161	2.26148	2.25111	1.99969	2.0003	2.0003	1.99978	1.99978	1.99979	2.00019	2.00024	2.00024	2.00006	1.99998	1.99998	2.65652	2.6464	2.63638	2.34429	2.33418	2.32373	2.29414	2.284	2.27379	2.26324	2.25246	2.24239	2.24931	2.23877	2.22794	2.14429	2.13333	2.1223	2.12203	2.11072	2.10061	2.0467	2.03562	2.02448	2.073	2.06254
2.25106	2.24081	2.23062	2.27873	2.2686	2.258	2.57747	2.56746	2.55746	2.26148	2.25111	2.24095	2.0003	2.0003	1.99962	1.99978	1.99979	1.99979	2.00024	2.00024	2.00017	1.99998	1.99998	1.99972	2.6464	2.63638	2.62637	2.33418	2.32373	2.31342	2.284	2.27379	2.26377	2.25246	2.24239	2.23218	2.23877	2.22794	2.21708	2.13333	2.1223	2.11143	2.11072	2.10061	2.09058	2.03562	2.02448	2.01406	2.06254	2.05195
2.24081	2.23062	2.22035	2.2686	2.258	2.24794	2.56746	2.55746	2.55746	2.25111	2.24095	2.23094	2.0003	1.99962	1.99962	1.99979	1.99979	2.00036	2.00024	2.00017	1.9999	1.99998	1.99972	1.99972	2.63638	2.62637	2.61629	2.32373	2.31342	2.30265	2.27379	2.26377	2.25309	2.24239	2.23218	2.22197	2.22794	2.21708	2.20687	2.1223	2.11143	2.10083	2.10061	2.09058	2.0797	2.02448	2.01406	2.00335	2.05195	2.04162
2.23062	2.22035	2.21025	2.258	2.24794	2.2379	2.55746	2.55746	2.54743	2.24095	2.23094	2.22038	1.99962	1.99962	2.0002	1.99979	2.00036	2.00018	2.00017	1.9999	1.9999	1.99972	1.99972	2.00029	2.62637	2.61629	2.60604	2.31342	2.30265	2.29214	2.26377	2.25309	2.24237	2.23218	2.22197	2.21147	2.21708	2.20687	2.19683	2.11143	2.10083	2.09033	2.09058	2.0797	2.06844	2.01406	2.00335	2.03142	2.04162	2.03159
2.22035	2.21025	2.2	2.24794	2.2379	2.22776	2.55746	2.54743	2.53714	2.23094	2.22038	2.21022	1.99962	2.0002	1.99967	2.00036	2.00018	2.00006	1.9999	1.9999	2.00033	1.99972	2.00029	2.00028	2.61629	2.60604	2.59596	2.30265	2.29214	2.28172	2.25309	2.24237	2.23205	2.22197	2.21147	2.2008	2.20687	2.19683	2.18604	2.10083	2.09033	2.07941	2.0797	2.06844	2.05766	2.00335	2.03142	2.01314	2.03159	2.02138
2.21025	2.2	2.18985	2.2379	2.22776	2.21772	2.54743	2.53714	2.52708	2.22038	2.21022	2.20008	2.0002	1.99967	1.99966	2.00018	2.00006	2.00025	1.9999	2.00033	1.99994	2.00029	2.00028	2.00005	2.60604	2.59596	2.58573	2.29214	2.28172	2.2715	2.24237	2.23205	2.22177	2.21147	2.2008	2.19003	2.19683	2.18604	2.17528	2.09033	2.07941	2.06896	2.06844	2.05766	2.04715	2.03142	2.01314	2.00308	2.02138	2.01073
2.2	2.18985	2.17966	2.22776	2.21772	2.2065	2.53714	2.52708	2.51699	2.21022	2.20008	2.18991	1.99967	1.99966	2.00027	2.00006	2.00025	2.00025	2.00033	1.99994	1.99995	2.00028	2.00005	2.0004	2.59596	2.58573	2.57562	2.28172	2.2715	2.26105	2.23205	2.22177	2.21163	2.2008	2.19003	2.17942	2.18604	2.17528	2.16442	2.07941	2.06896	2.05776	2.05766	2.04715	2.03644	2.01314	2.00308	1.99957	2.01073	2.00052
2.18985	2.17966	2.16904	2.21772	2.2065	2.19628	2.52708	2.51699	2.50699	2.20008	2.18991	2.17911	1.99966	2.00027	2.00037	2.00025	2.00025	1.99981	1.99994	1.99995	2.00024	2.00005	2.0004	2.0004	2.58573	2.57562	2.56558	2.2715	2.26105	2.25084	2.22177	2.21163	2.20115	2.19003	2.17942	2.16912	2.17528	2.16442	2.15354	2.06896	2.05776	2.04724	2.04715	2.03644	2.02636	2.00308	1.99957	1.99986	2.00052	2.02496
2.17966	2.16904	2.15881	2.2065	2.19628	2.1861	2.51699	2.50699	2.49688	2.18991	2.17911	2.17911	2.00027	2.00037	2.00017	2.00025	1.99981	1.99962	1.99995	2.00024	2.00024	2.0004	2.0004	1.99976	2.57562	2.56558	2.55558	2.26105	2.25084	2.24027	2.21163	2.20115	2.18999	2.17942	2.16912	2.15873	2.16442	2.15354	2.14324	2.05776	2.04724	2.03682	2.03644	2.02636	2.01501	1.99957	1.99986	1.99964	2.02496	2.01477
2.16904	2.15881	2.14823	2.19628	2.1861	2.17591	2.50699	2.49688	2.48685	2.17911	2.17911	2.16836	2.00037	2.00017	2.00017	1.99981	1.99962	2.00029	2.00024	2.00024	2.00018	2.0004	1.99976	1.99976	2.56558	2.55558	2.54536	2.25084	2.24027	2.22986	2.20115	2.18999	2.17953	2.16912	2.15873	2.14817	2.15354	2.14324	2.13319	2.04724	2.03682	2.02636	2.02636	2.01501	2.00431	1.99986	1.99964	1.99964	2.01477	2.00312
2.15881	2.14823	2.13811	2.1861	2.17591	2.16545	2.49688	2.48685	2.47677	2.17911	2.16836	2.15745	2.00017	2.00017	1.99996	1.99962	2.00029	2.00007	2.00024	2.00018	2.00018	1.99976	1.99976	2.00005	2.55558	2.54536	2.53519	2.24027	2.22986	2.21939	2.18999	2.17953	2.16879	2.15873	2.14817	2.13798	2.14324	2.13319	2.12276	2.03682	2.02636	2.01548	2.01501	2.00431	2.00431	1.99964	1.99964	2.00006	2.00312	1.99966
2.14823	2.13811	2.1272	2.17591	2.16545	2.15536	2.48685	2.47677	2.46661	2.16836	2.15745	2.14699	2.00017	1.99996	1.9998	2.00029	2.00007	2.00007	2.00018	2.00018	1.99992	1.99976	2.00005	2.00004	2.54536	2.53519	2.53519	2.22986	2.21939	2.20919	2.17953	2.16879	2.15793	2.14817	2.13798	2.12794	2.13319	2.12276	2.11246	2.02636	2.01548	2.0044	2.00431	2.00431	2.03054	1.99964	2.00006	2.00023	1.99966	1.9996
2.13811	2.1272	2.11693	2.16545	2.15536	2.14534	2.47677	2.46661	2.45653	2.15745	2.14699	2.13697	1.99996	1.9998	2.00004	2.00007	2.00007	2.00011	2.00018	1.99992	1.99974	2.00005	2.00004	2.00022	2.53519	2.53519	2.52515	2.21939	2.20919	2.19917	2.16879	2.15793	2.14736	2.13798	2.12794	2.11757	2.12276	2.11246	2.10181	2.01548	2.0044	2.02584	2.00431	2.03054	2.01575	2.00006	2.00023	1.99964	1.9996	1.99971
2.1272	2.11693	2.10679	2.15536	2.14534	2.13444	2.46661	2.45653	2.4464	2.14699	2.13697	2.1264	1.9998	2.00004	2.00016	2.00007	2.00011	2.00011	1.99992	1.99974	1.99977	2.00004	2.00022	1.99997	2.53519	2.52515	2.51511	2.20919	2.19917	2.19917	2.15793	2.14736	2.13662	2.12794	2.11757	2.10701	2.11246	2.10181	2.09046	2.0044	2.02584	2.01249	2.03054	2.01575	2.00166	2.00023	1.99964	1.99981	1.99971	1.99971
2.11693	2.10679	2.09565	2.14534	2.13444	2.12354	2.45653	2.4464	2.43609	2.13697	2.1264	2.1154	2.00004	2.00016	1.99972	2.00011	2.00011	1.99974	1.99974	1.99977	2.00011	2.00022	1.99997	1.99997	2.52515	2.51511	2.5051	2.19917	2.19917	2.18909	2.14736	2.13662	2.12661	2.11757	2.10701	2.09674	2.10181	2.09046	2.08045	2.02584	2.01249	2.00166	2.01575	2.00166	1.99956	1.99964	1.99981	1.99974	1.99971	2.00024
2.10679	2.09565	2.0849	2.13444	2.12354	2.11325	2.4464	2.43609	2.42604	2.1264	2.1154	2.10438	2.00016	1.99972	1.99971	2.00011	1.99974	1.99987	1.99977	2.00011	1.99972	1.99997	1.99997	1.99972	2.51511	2.5051	2.49502	2.19917	2.18909	2.1786	2.13662	2.12661	2.11562	2.10701	2.09674	2.08548	2.09046	2.08045	2.06914	2.01249	2.00166	1.99953	2.00166	1.99956	1.99963	1.99981	1.99974	1.99974	2.00024	1.9996
2.09565	2.0849	2.07416	2.12354	2.11325	2.10218	2.43609	2.42604	2.41577	2.1154	2.10438	2.09409	1.99972	1.99971	1.99974	1.99974	1.99987	1.99979	2.00011	1.99972	2.00026	1.99997	1.99972	1.9997	2.5051	2.49502	2.48475	2.18909	2.1786	2.16806	2.12661	2.11562	2.10501	2.09674	2.08548	2.07527	2.08045	2.06914	2.05811	2.00166	1.99953	1.99953	1.99956	1.99963	1.9997	1.99974	1.99974	2.00014	1.9996	1.9996
2.0849	2.07416	2.06397	2.11325	2.10218	2.09172	2.42604	2.41577	2.40567	2.10438	2.09409	2.08336	1.99971	1.99974	2.00011	1.99987	1.99979	2	1.99972	2.00026	2.00026	1.99972	1.9997	1.9997	2.49502	2.48475	2.48475	2.1786	2.16806	2.15759	2.11562	2.10501	2.09416	2.08548	2.07527	2.064	2.06914	2.05811	2.04685	1.99953	1.99953	1.99965	1.99963	1.9997	1.9997	1.99974	2.00014	2.00014	1.9996	1.99974
2.07416	2.06397	2.05341	2.10218	2.09172	2.08148	2.41577	2.40567	2.39555	2.09409	2.08336	2.07282	1.99974	2.00011	1.9997	1.99979	2	1.99991	2.00026	2.00026	2.00036	1.9997	1.9997	1.99978	2.48475	2.48475	2.47464	2.16806	2.15759	2.14661	2.10501	2.09416	2.08369	2.07527	2.064	2.05366	2.05811	2.04685	2.03591	1.99953	1.99965	1.99976	1.9997	1.9997	2	2.00014	2.00014	2.00002	1.99974	1.99974
2.06397	2.05341	2.04318	2.09172	2.08148	2.06968	2.40567	2.39555	2.38521	2.08336	2.07282	2.06249	2.00011	1.9997	2.00013	2	1.99991	1.99991	2.00026	2.00036	2.00036	1.9997	1.99978	1.99997	2.48475	2.47464	2.46463	2.15759	2.14661	2.13544	2.09416	2.08369	2.07342	2.064	2.05366	2.0426	2.04685	2.03591	2.02458	1.99965	1.99976	1.99978	1.9997	2	2	2.00014	2.00002	2.00002	1.99974	1.99987
2.05341	2.04318	2.03271	2.08148	2.06968	2.05944	2.39555	2.38521	2.3752	2.07282	2.06249	2.05165	1.9997	2.00013	1.99979	1.99991	1.99991	2.00023	2.00036	2.00036	2.00035	1.99978	1.99997	1.99997	2.47464	2.46463	2.45451	2.14661	2.13544	2.12469	2.08369	2.07342	2.0632	2.05366	2.0426	2.03148	2.03591	2.02458	2.01385	1.99976	1.99978	1.99978	2	2	1.99965	2.00002	2.00002	2	1.99987	1.99987
2.04318	2.03271	2.02184	2.06968	2.05944	2.04887	2.38521	2.3752	2.36503	2.06249	2.05165	2.04025	2.00013	1.99979	1.99979	1.99991	2.00023	2.00023	2.00036	2.00035	2.00035	1.99997	1.99997	1.99983	2.46463	2.45451	2.4444	2.13544	2.12469	2.11381	2.07342	2.0632	2.05181	2.0426	2.03148	2.02015	2.02458	2.01385	2.00368	1.99978	1.99978	1.99973	2	1.99965	2.00007	2.00002	2	1.9997	1.99987	2.00002
2.03271	2.02184	2.01168	2.05944	2.04887	2.03792	2.3752	2.36503	2.35468	2.05165	2.04025	2.02948	1.99979	1.99979	1.99989	2.00023	2.00023	1.99973	2.00035	2.00035	2.00019	1.99997	1.99983	2.00011	2.45451	2.4444	2.4343	2.12469	2.11381	2.10295	2.0632	2.05181	2.04172	2.03148	2.02015	2.00935	2.01385	2.00368	2.0256	1.99978	1.99973	2.00001	1.99965	2.00007	1.99979	2	1.9997	1.99957	2.00002	2.00005
2.02184	2.01168	2.00003	2.04887	2.03792	2.02757	2.36503	2.35468	2.34458	2.04025	2.02948	2.01909	1.99979	1.99989	1.99964	2.00023	1.99973	1.99973	2.00035	2.00019	1.99985	1.99983	2.00011	2.00011	2.4444	2.4343	2.4343	2.11381	2.10295	2.09236	2.05181	2.04172	2.03074	2.02015	2.00935	2.0269	2.00368	2.0256	2.01439	1.99973	2.00001	2.00007	2.00007	1.99979	1.99976	1.9997	1.99957	1.99957	2.00005	2.00005
2.01168	2.00003	2.02377	2.03792	2.02757	2.01676	2.35468	2.34458	2.33412	2.02948	2.01909	2.00877	1.99989	1.99964	1.99964	1.99973	1.99973	1.9997	2.00019	1.99985	2.0002	2.00011	2.00011	1.9997	2.4343	2.4343	2.42428	2.10295	2.09236	2.08146	2.04172	2.03074	2.01924	2.00935	2.0269	2.01329	2.0256	2.01439	2.00414	2.00001	2.00007	2.00007	1.99979	1.99976	2.00001	1.99957	1.99957	2.00004	2.00005	1.99975
2.00003	2.02377	2.01065	2.02757	2.01676	2.00657	2.34458	2.33412	2.33412	2.01909	2.00877	2.0233	1.99964	1.99964	1.99972	1.99973	1.9997	1.9997	1.99985	2.0002	1.99984	2.00011	1.9997	1.9997	2.4343	2.42428	2.41421	2.09236	2.08146	2.07069	2.03074	2.01924	2.00844	2.0269	2.01329	1.99957	2.01439	2.00414	1.99959	2.00007	2.00007	1.99975	1.99976	2.00001	1.99975	1.99957	2.00004	2.00021	1.99975	1.99975
2.02377	2.01065	1.99989	2.01676	2.00657	2.02555	2.33412	2.33412	2.32374	2.00877	2.0233	2.01279	1.99964	1.99972	2.00011	1.9997	1.9997	2.00021	2.0002	1.99984	1.9998	1.9997	1.9997	2.00007	2.42428	2.41421	2.404	2.08146	2.07069	2.05952	2.01924	2.00844	2.02432	2.01329	1.99957	1.99959	2.00414	1.99959	1.99961	2.00007	1.99975	2.00001	2.00001	1.99975	2.00032	2.00004	2.00021	2.00021	1.99975	2
2.01065	1.99989	1.99966	2.00657	2.02555	2.01478	2.33412	2.32374	2.31332	2.0233	2.01279	2.00129	1.99972	2.00011	2.00019	1.9997	2.00021	2.00021	1.99984	1.9998	1.99994	1.9997	2.00007	2.00007	2.41421	2.404	2.39395	2.07069	2.05952	2.04936	2.00844	2.02432	2.01405	1.99957	1.99959	1.99959	1.99959	1.99961	1.99983	1.99975	2.00001	2.00001	1.99975	2.00032	1.99986	2.00021	2.00021	1.9997	2	2
1.99989	1.99966	1.99954	2.02555	2.01478	1.99937	2.32374	2.31332	2.3032	2.01279	2.00129	1.99957	2.00011	2.00019	2.00019	2.00021	2.00021	1.9999	1.9998	1.99994	2.00017	2.00007	2.00007	2.00034	2.404	2.39395	2.38374	2.05952	2.04936	2.03897	2.02432	2.01405	2.00064	1.99959	1.99959	1.99969	1.99961	1.99983	1.99983	2.00001	2.00001	2.00007	2.00032	1.99986	1.99993	2.00021	1.9997	1.9997	2	2.00022
1.99966	1.99954	1.99954	2.01478	1.99937	1.9996	2.31332	2.3032	2.293	2.00129	1.99957	1.99957	2.00019	2.00019	2.00013	2.00021	1.9999	1.99976	1.99994	2.00017	1.99959	2.00007	2.00034	1.99991	2.39395	2.38374	2.37341	2.04936	2.03897	2.02826	2.01405	2.00064	1.99965	1.99959	1.99969	1.99973	1.99983	1.99983	1.99968	2.00001	2.00007	2.00007	1.99986	1.99993	2.00026	1.9997	1.9997	2.00021	2.00022	2.00022
1.99954	1.99954	1.99957	1.99937	1.9996	1.99963	2.3032	2.293	2.28295	1.99957	1.99957	1.99966	2.00019	2.00013	1.9996	1.9999	1.99976	1.99979	2.00017	1.99959	1.99959	2.00034	1.99991	2.0002	2.38374	2.37341	2.36307	2.03897	2.02826	2.01723	2.00064	1.99965	1.99965	1.99969	1.99973	1.99962	1.99983	1.99968	1.99968	2.00007	2.00007	1.99979	1.99993	2.00026	1.99971	1.9997	2.00021	2.00005	2.00022	1.99997
1.99954	1.99957	1.99973	1.9996	1.99963	1.99961	2.293	2.28295	2.27249	1.99957	1.99966	1.99993	2.00013	1.9996	2.00008	1.99976	1.99979	1.99984	1.99959	1.99959	1.99965	1.99991	2.0002	1.99964	2.37341	2.36307	2.35282	2.02826	2.01723	2.00546	1.99965	1.99965	1.99981	1.99973	1.99962	2.00033	1.99968	1.99968	1.99962	2.00007	1.99979	1.99979	2.00026	1.99971	1.99971	2.00021	2.00005	2.00005	1.99997	1.99997
1.99957	1.99973	1.99973	1.99963	1.99961	1.99984	2.28295	2.27249	2.26245	1.99966	1.99993	1.99975	1.9996	2.00008	2.00008	1.99979	1.99984	2.00008	1.99959	1.99965	1.99971	2.0002	1.99964	2.00011	2.36307	2.35282	2.34254	2.01723	2.00546	2.02601	1.99965	1.99981	1.99981	1.99962	2.00033	1.99977	1.99968	1.99962	2.00041	1.99979	1.99979	1.99976	1.99971	1.99971	2.00002	2.00005	2.00005	1.9998	1.99997	2.00018
1.99973	1.99973	2.00008	1.99961	1.99984	1.99989	2.27249	2.26245	2.2523	1.99993	1.99975	1.99987	2.00008	2.00008	2.0002	1.99984	2.00008	1.99991	1.99965	1.99971	1.99971	1.99964	2.00011	2.00023	2.35282	2.34254	2.33224	2.00546	2.02601	2.01433	1.99981	1.99981	1.99992	2.00033	1.99977	2.0002	1.99962	2.00041	2.00041	1.99979	1.99976	2.0002	1.99971	2.00002	2.00022	2.00005	1.9998	1.9998	2.00018	2.00018
1.99973	2.00008	1.99974	1.99984	1.99989	1.99988	2.26245	2.2523	2.24223	1.99975	1.99987	1.99968	2.00008	2.0002	2.00002	2.00008	1.99991	1.99991	1.99971	1.99971	2.00002	2.00011	2.00023	2.00023	2.34254	2.33224	2.32186	2.02601	2.01433	2.00421	1.99981	1.99992	2	1.99977	2.0002	2.0004	2.00041	2.00041	1.99976	1.99976	2.0002	1.99976	2.00002	2.00022	2.00022	1.9998	1.9998	2.00037	2.00018	2.00022
2.00008	1.99974	1.99974	1.99989	1.99988	1.9998	2.2523	2.24223	2.2321	1.99987	1.99968	1.99968	2.0002	2.00002	2.00002	1.99991	1.99991	1.99984	1.99971	2.00002	1.99969	2.00023	2.00023	2.00016	2.33224	2.32186	2.31183	2.01433	2.00421	1.99953	1.99992	2	2.00016	2.0002	2.0004	2.00023	2.00041	1.99976	1.99968	2.0002	1.99976	2	2.00022	2.00022	2.00032	1.9998	2.00037	1.99964	2.00022	2.00022
1.99974	1.99974	1.99987	1.99988	1.9998	2.00003	2.24223	2.2321	2.22159	1.99968	1.99968	1.99986	2.00002	2.00002	1.9998	1.99991	1.99984	1.99984	2.00002	1.99969	1.99969	2.00023	2.00016	2.00016	2.32186	2.31183	2.30156	2.00421	1.99953	1.99953	2	2.00016	2.00011	2.0004	2.00023	2.00003	1.99976	1.99968	1.99968	1.99976	2	2	2.00022	2.00032	2.00026	2.00037	1.99964	1.99973	2.00022	1.99973
1.99974	1.99987	1.99955	1.9998	2.00003	2.00003	2.2321	2.22159	2.21147	1.99968	1.99986	1.99986	2.00002	1.9998	1.99969	1.99984	1.99984	1.99985	1.99969	1.99969	1.99969	2.00016	2.00016	1.99987	2.31183	2.30156	2.29149	1.99953	1.99953	1.99964	2.00016	2.00011	2.00011	2.00023	2.00003	1.99989	1.99968	1.99968	2.00023	2	2	2.00006	2.00032	2.00026	2.00042	1.99964	1.99973	1.99973	1.99973	2.0003
[truncated: 34 more rows]
[truncated: 89 more columns]
